# Supplementary material for: The ALPK1/TIFA/NF-κB axis links a bacterial carcinogen to R-loop-induced replication stress
Source: Nat Commun. 2020 Oct 9;11:5117. doi: 10.1038/s41467-020-18857-z (PMC7547021; doi:10.1038/s41467-020-18857-z)
Supplement: Supplementary file 4 — Supplementary Data 1 [file 41467_2020_18857_MOESM4_ESM.xlsx]

## Sheet: Fig1b
	PCNA+									PCNA-
	CTRL			ΔALPK1			ΔTIFA			CTRL
	CTRL	MOI20	MOI50	CTRL	MOI20	MOI50	CTRL	MOI20	MOI50	CTRL	MOI20	MOI50
	0	5	11	0	1	2	4	9	2	3	1	3
	0	6	7	1	0	0	0	1	0	4	2	0
	0	6	11	1	0	7	4	5	3	0	1	1
	0	2	7	5	0	3	3	0	0	0	1	1
	3	4	7	1	4	1	5	2	2	2	0	1
	0	7	1	0	2	1	1	2	1	1	1	2
	0	4	2	0	3	4	0	4	0	3	1	0
	0	5	9	2	1	2	1	9	1	2	4	1
	2	4	16	0	0	0	1	3	2	0	0	1
	3	3	8	0	8	1	2	1	0	3	2	1
	0	2	9	0	3	3	1	1	2	5	1	0
	4	4	7	4	1	1	0	0	7	0	5	3
	1	5	32	2	2	0	10	3	3	1	0	0
	1	4	16	3	1	1	2	1	4	0	1	0
	1	3	9	1	1	1	1	8	5	0	3	2
	0	5	10	1	4	1	2	1	1	0	0	3
	2	1	7	0	2	2	1	1	5	4	0	0
	0	4	7	0	1	6	1	5	0	0	6	5
	0	4	13	0	4	0	5	1	3	1	1	3
	0	11	10	8	2	0	2	1	3	0	2	1
	3	3	12	4	2	2	2	2	1	3	1	0
	3	3	8	3	2	0	0	2	2	5	6	1
	5	7	7	16	1	1	3	5	1	4	4	1
	0	11	7	1	2	0	1	3	0	2	1	0
	0	5	7	2	1	1	2	8	2	1	3	1
	3	3	10	5	0	1	7	2	1	2	3	1
	2	3	7	1	6	0	2	3	1	1	3	1
	3	3	7	5	1	1	2	1	2	2	0	4
	0	5	8	1	2	1	2	0	3	5	2	2
	0	2	7	2	1	1	1	5	4	2	0	2
	0	5	7	1	0	1	2	0	2	3	7	5
	1	3	8	1	3	1	2	4	5	1	1	4
	0	2	7	4	1	1	5	1	7	2	0	6
	1	4	7	2	0	3	0	3	0	2	1	2
	0	2	8	1	3	4	0	3	6	4	0	3
	0	4	8	1	15	3	2	1	0	0	0	3
	1	3	7	4	0	1	6	0	0	1	1	3
	0	2	8	2	0	0	0	0	0	1	0	1
	2	6	7	1	14	0	1	0	1	5	0	0
	2	3	3	2	0	1	3	1	1	0	0	0
	3	5	7	2	1	0	1	0	1	2	1	4
	3	6	5	1	0	2	2	0	1	0	0	3
	3	5	7	2	3	3	1	0	2	2	0	5
	2	3	16	0	0	1	0	2	5	2	2	0
	1	4	7	1	0	0	2	0	5	1	3	2
	1	2	7	0	5	0	2	0	2	2	1	1
	2	3	7	1	0	0	1	2	2	2	0	1
	1	4	7	0	0	0	3	0	0	0	2	3
	1	3	8	0	0	1	1	2	3	0	0	2
	0	2	8	0	1	0	0	4	0	2	0	1
	0	4	9	6	6	0	0	1	1	1	4	1
	1	1	7	1	6	0	2	2	1	3	0	2
	0	2	9	1	0	1	0	3	0	2	1	0
	2	6	8	1	1	0	1	2	0	5	2	1
	0	2	7	3	0	1	2	1	3	5	2	3
	0	3	8	2	2	0	4	4	0	1	1	3
	0	3	7	1	4	0	5	1	3	4	6	2
	1	5	8	1	0	0	1	3	2	2	5	0
	3	1	9	1	2	0	1	0	3	0	0	1
	0	3	8	8	2	1	0	1	0	1	2	1
	1	4	7	0	1	1	0	1	0	4	2	0
	1	3	9	1	3	0	3	9	0	3	2	3
	0	5	7	3	1	0	2	7	0	2	1	1
	3	5	7	2	0	1	1	2	1	0	1	2
	2	3	10	2	3	4	0	1	1	0	4	3
	0	3	8	0	9	2	0	1	3	0	1	1
	12	2	12	3	5	0	0	3	4	0	2	2
	1	3	7	1	1	0	0	1	5	1	3	1
	4	4	7	1	0	3	1	2	0	0	5	1
	1	3	7	0	0	0	2	1	6	2	1	0
	2	3	7	2	3	2	0	0	1	0	8	0
	6	2	8	1	1	0	2	1	1	0	2	1
	2	7	7	2	2	2	4	3	6	1	0	3
	4	3	8	3	1	1	2	1	2	1	5	1
	2	4	7	0	1	0	1	1	1	0	3	1
	5	3	9	15	0	0	2	5	6	0	2	0
	2	3	7	1	1	6	1	1	3	4	2	4
	0	3	7	3	2	0	0	0	2	2	1	0
	2	3	7	0	1	1	0	1	5	1	1	0
	0	5	8	0	3	0	1	0	2	0	1	0
	0	3	10	7	1	2	1	0	0	1	2	4
	2	3	9	0	1	0	5	1	7	1	1	3
	0	4	7	14	1	1	1	0	0	0	3	1
	3	4	7	4	1	4	1	0	0	0	1	6
	1	0	7	0	2	1	4	0	5	2	0	2
	0	0	10	1	1	1	0	3	4	3	0	6
	0	0	8	0	0	5	0	1	4	2	1	0
	3	7	5	3	3	2	3	0	1	1	6	4
	1	7	4	0	3	7	0	1	1	2	1	1
	0	5	4	1	1	1	4	1	3	6	1	1
	0	5	8	2	0	2	1	1	2	0	3	4
	2	7	8	2	1	0	3	3	1	0	3	1
	0	5	7	3	3	0	0	0	0	1	1	1
	0	4	12	0	3	8	1	0	0	3	1	9
	1	3	8	5	2	3	3	0	3	3	5	3
	2	4	8	0	3	0	2	0	1	5	4	0
	2	2	7	13	3	3	7	0	2	4	1	4
	0	4	7	0	1	8	0	1	5	3	0	1
	0	4	8	0	4	1	1	1	1	4	0	4
	1	4	8	0	0	0	1	0	1	5	3	0
	3	3	8	1	2	2	1	2	1	6	0	4
	3	5	7	1	4	0	2	1	0	3	1	1
	4	4	7	6	4	6	0	2	1	3	3	1
	3	2	7	1	1	0	2	0	0	3	0	9
	3	3	11	6	1	1	0	1	1	5	1	0
	2	2	9	0	3	3	0	3	2	4	3	0
	1	1	1	1	1	1	2	0	1	1	1	1
	1	3	1	1	1	0	1	2	2	0	0	4
	1	4	3	0	0	1	2	1	4	1	0	4
	2	4	9	1	1	2	0	1	0	2	2	0
	0	2	7	1	0	0	1	3	2	3	0	0
	0	16	9	2	0	1	6	1	1	0	1	3
	2	3	9	1	2	1	2	1	8	0	0	2
	0	8	7	0	1	0	1	2	0	1	1	4
	0	3	13	0	0	0	0	1	6	1	4	2
	1	9	9	0	4	0	2	2	5	0	2	3
	2	2	7	1	4	0	0	0	0	0	0	6
	0	3	12	0	3	0	1	4	2	2	0	3
	1	6	8	0	1	1	1	1	1	1	3	0
	0	3	7	10	3	1	2	2	1	4	2	2
	1	2	7	3	2	2	0	2	4	0	1	2
	0	6	10	2	1	2	1	0	0	3	1	3
	4	1	7	7	3	0	0	2	2	3	1	3
	0	2	12	4	0	1	0	4	0	3	0	1
	0	1	10	0	1	0	2	3	2	3	2	1
	4	5	8	0	2	0	0	5	2	1	4	0
	3	5	7	1	2	1	2	1	5	1	5	3
	0	7	9	0	4	2	8	1	4	3	1	0
	2	5	7	2	1	5	3	0	4	2	0	0
	2	2	7	0	1	1	0	0	0	1	1	0
	1	4	8	2	3	2	1	2	6	3	2	0
	2	6	8	1	1	4	2	0	4	6	7	0
	1	16	8	3	1	0	0	0	2	1	4	0
	0	4	7	1	1	1	1	1	3	5	2	2
	3	2	9	1	1	1	0	2	0	5	0	2
	0	6	7	0	2	7	0	1	3	6	2	3
	0	4	8	4	1	0	0	1	0	4	0	2
	4	4	3	0	1	1	1	0	3	0	1	1
	2	4	2	3	0	2	2	2	1	3	7	0
	7	9	9	1	5	2	0	1	1	4	2	0
	4	4	12	2	4	0	3	7	1	2	1	2
	2	4	7	1	4	2	1	1	1	0	0	0
	1	3	7	1	4	1	3	1	1	4	1	0
	4	10	7	9	5	3	0	3	1	3	3	4
	1	5	7	5	6	1	0	0	0	5	1	0
	0	3	8	2	3	1	1	1	0	3	0	3
	0	4	9	1	0	3	0	0	0	1	1	3
	0	3	8	5	3	0	1	1	2	0	4	0
	4	2	9	2	1	1	1	2	0	3	0	1
	0	4	11	0	11	0	1	2	1	2	1	2
	3	3	7	0	6	3	2	4	0	1	2	0
	1	7	7	0	2	2	5	2	4	1	4	0
	0	3	7	0	0	2	0	1	1	0	3	0
	2	6	8	0	1	3	0	2	5	0	3	3
	1	3	7	3	0	3	3	3	4	0	0	2
	0	2	8	1	1	1	3	3	0	0	3	1
	1	7	9	2	5	1	2	4	0	0	2	1
	4	3	7	1	0	1	2	2	3	2	2	2
	1	5	7	1	2	3	0	1	0	1	0	3
	2	3	7	1	0	0	3	2	7	0	2	2
	1	3	11	2	3	1	0	3	3	0	4	0
	2	2	9	3	3	1	5	0	3	0	0	2
	5	3	10	0	0	2	1	3	4	0	1	6
	6	3	10	3	0	0	0	3	0	0	3	1
	0	2	13	1	1	2	2	0	3	3	2	1
	1	2	8	2	3	2	4	6	0	2	2	0
	2	2	9	1	6	2	1	0	0	3	0	4
	5	3	3	0	0	0	3	0	0	0	2	1
	2	4	7	1	3	2	2	1	1	1	2	0
	7	6	1	3	2	3	0	4	1	1	0	2
	1	4	10	1	1	4	3	1	2	6	1	5
	1	6	8	0	2	1	4	5	0	0	0	0
	1	2	8	0	2	2	2	0	2	1	0	3
	1	2	9	0	0	2	0	0	1	5	0	0
	2	3	7	0	1	4	3	1	2	0	0	3
	0	2	8	0	2	2	0	1	3	1	1	1
	2	6	9	1	2	0	1	3	4	6	3	2
	1	2	7	1	0	1	1	1	0	6	0	8
	3	3	8	1	11	0	0	2	1	4	9	2
	7	3	8	2	0	0	0	2	6	3	1	0
	1	3	7	1	0	2	0	0	0	0	0	0
	1	4	8	1	4	3	0	2	4	0	3	7
	0	5	11	1	2	2	1	4	6	0	1	0
	0	5	7	2	4	1	9	2	6	3	1	1
	0	4	7	0	5	0	1	0	1	1	0	0
	0	4	7	1	0	2	0	1	2	9	1	1
	0	5	9	5	2	4	2	1	2	1	2	0
	1	2	9	0	2	3	2	1	2	2	2	3
	1	3	7	0	0	2	0	2	2	2	3	2
	0	3	10	3	6	3	1	2	5	1	3	4
	0	5	8	0	2	3	1	0	4	1	0	0
	2	4	7	1	1	5	5	2	1	7	4	5
	2	2	7	2	4	4	0	2	4	5	0	0
	1	2	7	3	0	7	2	1	2	2	0	0
	0	3	8	3	1	1	3	0	1	3	2	2
	1	4	7	0	0	0	3	0	2	4	0	1
	0	3	9	1	1	4	0	3	0	4	1	5
	4	3	7	0	0	2	2	0	0	2	0	0
	0	13	8	0	1	5	1	2	2	1	2	0
	3	2	9	0	0	0	3	3	2	0	1	0
	1	6	9	1	0	0	1	1	3	2	3	1
	0	6	10	2	2	2	2	1	3	0	0	3
	0	10	8	1	1	6	2	1	3	2	0	2
	1	5	8	3	1	1	2	3	2	4	2	3
	3	6	7	3	0	3	1	0	3	0	0	2
	8	3	7	0	7	0	2	3	0	1	0	3
	7	3	7	2	1	1	2	2	2	2	0	3
	0	2	8	3	1	0	2	2	3	3	2	0
	0	12	7	1	3	2	1	1	0	3	0	1
	0	3	8	1	2	1	2	0	0	3	2	1
	0	2	8	0	5	6	2	1	4	3	0	2
	3	3	7	0	1	1	1	4	6	1	0	0
	0	2	8	14	2	1	0	2	4	4	1	0
	1	6	8	0	1	4	0	2	1	1	2	0
	2	5	7	5	1	1	0	0	4	0	0	1
	1	3	9	0	2	0	3	0	6	1	0	0
	2	2	8	3	3	2	1	0	2	5	3	1
	0	3	11	9	0	1	0	2	4	0	1	1
	2	2	8	0	0	5	0	1	3	1	6	0
	2	4	7	3	0	1	1	1	1	3	0	0
	2	5	8	0	4	1	1	2	2	5	2	1
	2	2	8	1	1	0	2	0	0	2	2	2
	2	3	8	0	0	2	7	1	1	4	1	1
	2	6	7	2	0	2	0	2	2	1	0	0
	2	8	14	1	5	3	1	1	1	1	3	0
	0	3	7	4	0	1	0	1	0	9	0	1
	1	5	7	0	2	3	6	1	1	4	3	2
	2	4	7	0	2	1	4	1	1	0	0	1
	0	2	7	2	2	3	0	6	1	2	0	3
	0	5	7	0	3	0	1	3	1	3	2	1
	1	6	7	0	1	1	1	7	1	3	0	2
	3	2	9	0	2	1	0	2	1	4	1	3
	2	2	7	3	3	3	1	4	0	0	0	4
	1	7	7	8	2	3	0	1	2	6	6	2
	3	2	9	4	2	3	0	1	5	0	3	5
	1	5	10	4	4	6	1	1	1	2	0	3
	1	6	8	1	4	6	1	0	11	1	0	7
	2	4	7	1	1	7	0	0	2	2	3	0
	3	3	7	1	2	4	6	0	6	4	0	0
	1	4	7	1	0	0	1	3	0	2	4	1
	2	2	8	1	3	1	0	2	2	2	5	0
	0	5	7	2	0	4	1	0	3	4	1	2
	1	5	7	3	0	1	2	2	3	3	0	6
	0	3	8	0	0	4	0	2	1	1	0	3
	0	5	10	1	0	0	0	1	0	0	1	0
	5	3	7	2	0	0	1	2	1	3	3	2
	2	5	7	2	0	1	1	0	6	0	1	0
	2	6	7	0	0	2	0	2	3	3	2	0
	0	3	8	1	6	0	0	1	0	0	2	0
	0	2	7	0	3	0	4	2	3	7	2	9
	3	3	7	1	0	0	2	0	1	2	2	0
	1	4	10	1	1	4	1	1	4	5	1	1
	1	4	8	1	5	4	1	0	2	1	1	1
	3	2	7	8	1	8	4	4	3	6	1	1
	1	2	7	0	1	7	3	2	2	0	2	0
	1	2	11	0	8	12	1	0	7	5	1	2
	0	3	8	0	0	2	1	1	3	1	6	0
	3	2	10	1	0	1	3	3	6	1	1	2
	4	6	9	0	3	2	2	1	4	0	3	0
	0	4	7	0	2	3	1	1	4	1	0	1
	1	3	12	1	0	1	1	1	2	1	3	1
	0	4	18	5	2	1	0	0	4	1	2	1
	2	5	7	6	1	0	0	2	3	1	2	2
	2	3	8	0	1	2	8	1	0	2	1	5
	0	5	8	6	0	0	9	1	2	4	0	5
	0	3	8	0	1	0	0	2	0	2	0	0
	2	7	7	2	1	0	0	3	2	6	0	2
	0	5	8	1	2	1	1	3	2	0	0	4
	0	5	7	0	1	6	9	0	2	0	0	0
	0	7	9	4	5	4	1	3	1	1	0	0
	2	5	7	6	2	2	1	0	0	3	0	6
	4	6	7	4	3	1	0	1	1	1	0	1
	3	10	10	3	1	0	3	3	1	2	0	2
	0	5	8	1	4	2	1	3	1	5	1	1
	1	6	7	3	5	4	6	5	6	1	4	0
	5	4	8	3	1	7	2	1	4	3	1	2
	1	4	10	1	1	6	0	1	6	3	2	0
	0	4	7	2	0	0	4	0	2	1	1	0
	1	2	10	1	2	1	5	0	3	3	2	1
	1	2	8	1	1	0	1	3	7	7	4	3
	2	5	8	3	1	1	0	2	2	8	1	0
	1	3	7	0	2	0	3	3	3	4	0	1
	1	7	9	1	2	1	7	1	1	1	1	1
	0	3	7	8	3	1	1	0	2	3	1	0
	0	3	7	2	7	1	0	0	0	3	1	0
	0	3	7	0	2	1	2	4	1	8	1	4
	2	3	7	2	1	2	5	0	5	3	2	4
	0	3	10	4	2	0	0	1	0	1	2	5
	0	3	7	1	5	0	5	1	0	5	1	3
	0	5	7	0	2	2	9	4	3	2	0	1
	1	3	8	1	1	2	0	1	1	4	1	0
	0	6	9	1	3	2	0	0	4	1	1	0
	2	3	11	1	1	1	1	2	2	0	0	1
	1	7	10	3	2	1	1	0	9	3	0	0
	2	4	7	1	2	5	1	0	0	5	0	3
	0	2	9	0	1	5	1	2	1	0	3	2
	0	8	11	1	3	10	0	0	1	2	0	2
	0	2	15	1	0	1	1	2	4	0	1	0
	1	2	15	1	0	5	2	1	1	1	5	2
	1	6	30	1	5	3	2	1	1	0	1	3
	2	4	33	2	0	2	1	8	3	1	3	1
	1	7	8	0	0	10	5	4	6	1	4	2
	1	5	22	0	2	3	0	1	1	0	5	1
	4	6	7	1	2	2	0	4	3	3	2	3
	2	2	7	2	0	2	0	2	1	2	1	0
	0	3	11	1	1	4	5	1	0	3	8	0
	1	2	7	2	5	2	2	1	0	0	0	0
	2	7	7	1	1	0	1	3	0	2	4	5
	2	5	7	2	0	7	7	0	1	0	0	0
	0	5	7	2	3	3	1	1	3	2	1	0
	1	5	10	0	0	0	0	0	1	2	0	1
	14	8	7	0	4	3	3	1	0	3	0	1
	1	2	8	0	1	1	3	1	0	2	2	3
	4	7	8	2	3	0	2	3	0	3	1	4
	0	3	8	1	0	1	2	1	1	1	1	1
	0	4	6	0	3	1	3	3	0	1	3	5
	1	2	8	2	2	0	2	0	1	2	2	0
	0	6	8	1	7	0	2	3	0	3	0	0
	1	2	6	9	1	2	0	1	0	3	7	6
	3	2	8	3	0	2	4	1	1	4	0	1
	0	2	6	0	0	0	1	7	4	0	0	1
	2	2	6	1	2	2	0	3	3	0	1	6
	0	2	7	5	3	0	1	1	0	3	6	2
	0	3	7	4	2	1	0	3	4	5	0	1
	1	6	15	4	1	4	1	1	3	0	0	6
	0	3	6	1	1	1	0	0	6	3	9	1
	3	5	7	4	2	2	4	1	5	1	8	3
	2	4	6	5	2	3	0	0	12	4	7	2
	1	2	6	6	2	7	1	0	4	3	0	0
	1	3	7	6	3	5	3	11	2	3	0	1
	4	2	8	1	5	2	1	1	1	3	1	0
	0	2	6	4	1	1	0	0	2	2	4	5
	2	6	6	0	0	2	0	1	1	2	0	2
	0	5	6	3	2	2	0	0	3	8	0	0
	6	4	6	0	3	2	1	0	4	1	0	1
	1	2	7	0	2	2	0	1	4	1	4	7
	3	2	8	0	0	1	1	1	1	1	2	1
	1	5	6	1	3	3	1	1	4	0	0	5
	2	3	6	0	1	0	1	1	0	4	0	1
	2	6	10	3	0	0	1	0	1	0	2	1
	3	3	8	2	2	0	3	4	0	3	3	0
	7	3	8	7	1	0	1	1	0	7	0	1
	2	2	6	0	3	0	1	2	2	1	0	0
	4	2	9	2	2	0	1	1	1	0	0	0
	2	3	6	1	2	1	0	1	4	0	2	0
	0	5	6	1	2	0	1	0	1	1	0	5
	0	2	8	0	1	0	4	0	0	0	2	2
	0	2	9	11	2	2	1	1	0	1	1	4
	1	5	6	1	1	1	2	4	0	1	0	4
	0	4	7	6	3	1	1	2	1	2	0	0
	2	2	9	0	0	1	3	1	3	0	0	1
	1	3	7	5	1	3	1	0	7	4	1	1
	1	2	9	2	1	2	2	1	6	2	0	2
	5	5	7	1	1	3	1	10	3	0	0	3
	0	5	6	2	4	1	0	1	8	0	1	2
	2	3	7	1	1	3	1	4	0	2	0	1
	2	2	7	0	6	2	1	1	0	2	1	2
	2	6	7	0	0	4	2	1	0	0	0	0
	0	3	6	0	1	7	0	3	5	5	0	0
	0	5	6	1	1	8	6	2	6	4	4	3
	3	5	6	0	0	2	2	0	0	1	1	1
	5	3	6	1	1	1	0	0	4	0	1	2
	1	6	9	1	1	1	5	1	0	6	3	0
	0	2	7	5	1	1	1	3	2	0	1	0
	8	2	7	0	3	0	5	2	0	6	0	5
	1	2	7	1	2	1	2	5	2	5	1	1
	2	2	6	0	1	0	2	4	0	2	1	2
	1	4	6	2	0	1	0	2	0	2	2	1
	2	4	8	2	6	0	0	8	0	2	2	3
	0	2	8	0	2	2	2	5	0	8	2	1
	1	3	6	3	4	3	0	4	0	1	5	0
	1	5	6	1	5	1	1	2	5	0	2	0
	8	4	7	2	5	5	0	0	1	7	0	0
	1	5	6	0	0	3	1	0	2	3	1	0
	0	3	6	3	9	1	0	2	1	8	0	1
	3	2	6	2	1	3	0	3	2	0	1	3
	2	2	6	3	1	2	2	1	1	0	1	0
	1	2	8	0	0	2	1	0	2	1	3	0
	0	6	8	0	2	7	1	2	7	0	0	0
	2	7	7	1	5	0	0	1	1	1	2	2
	0	3	9	1	2	0	0	2	4	1	0	2
	2	5	6	3	7	1	4	2	5	0	3	1
	1	2	6	3	3	1	1	6	0	4	0	0
	2	3	7	2	3	2	0	1	2	0	0	0
	1	2	7	5	3	1	1	7	1	1	6	1
	3	3	7	6	4	1	1	9	0	0	2	2
	7	4	8	0	0	4	0	3	4	1	2	0
	1	5	6	4	1	0	1	2	1	2	2	0
	1	2	6	3	1	2	0	1	1	0	0	2
	1	2	7	2	1	1	1	0	3	0	3	3
	2	3	7	1	3	3	1	2	5	0	1	1
	0	4	8	3	1	4	0	1	2	4	1	2
	2	2	9	2	1	1	0	0	4	0	2	0
	0	2	6	1	2	5	1	2	1	3	4	2
	0	2	6	3	1	1	0	0	0	3	3	0
	0	6	8	2	2	5	2	0	0	0	1	0
	2	2	7	0	1	0	1	0	2	2	2	2
	0	4	6	1	0	0	0	1	4	0	6	3
	0	2	6	3	2	5	1	1	2	1	5	2
	4	3	6	0	6	2	0	2	5	0	0	2
	1	2	13	1	5	1	0	5	8	2	2	2
	3	4	6	0	2	0	1	2	5	7	1	2
	1	6	7	1	0	1	1	1	7	0	7	0
	2	4	6	2	0	1	2	1	4	0	2	0
	0	6	6	0	1	1	2	0	1	3	0	0
	3	6	6	1	0	0	0	0	1	1	3	3
	2	5	9	0	0	3	0	1	2	1	0	3
	0	2	10	0	0	4	6	5	3	2	6	1
	0	2	8	0	0	2	0	1	2	1	2	4
	1	2	8	0	0	3	2	1	4	3	2	1
	2	5	7	0	6	6	1	3	0	1	6	1
	1	2	8	1	0	1	3	2	2	0	4	0
	2	2	7	4	9	3	3	1	2	3	0	2
	0	3	6	3	3	1	0	3	3	9	1	3
	0	2	6	0	0	1	1	1	2	0	4	0
	1	2	6	2	4	1	1	0	1	1	2	1
	0	3	7	2	1	10	9	2	4	0	3	2
	4	3	12	1	5	3	2	0	3	1	1	0
	1	6	6	1	1	1	1	2	6	1	2	2
	0	2	7	0	3	2	0	1	4	1	7	1
	5	2	6	0	2	2	3	0	1	1	0	0
	1	2	6	4	2	0	0	1	2	0	4	1
	2	8	9	11	0	5	4	1	1	0	2	0
	1	3	12	0	0	4	1	1	1	0	0	8
	0	5	6	0	3	3	3	1	4	0	0	4
	0	4	7	0	0	2	0	1	1	1	0	1
	3	5	6	4	0	0	5	2	3	1	0	4
	0	6	9	0	2	3	1	7	3	1	0	0
	0	4	7	2	1	3	3	0	5	3	0	5
	4	2	16	1	0	1	2	2	5	0	0	6
	0	5	6	0	1	1	1	3	2	3	2	3
	1	4	6	1	0	2	2	0	5	0	0	2
	0	5	7	0	3	2	0	1	6	0	1	1
	1	5	7	1	5	2	1	6	1	1	2	8
	0	5	7	4	0	0	1	0	0	2	0	0
	0	4	7	5	0	0	0	1	2	2	0	6
	1	8	6	0	0	1	2	0	3	0	1	5
	6	4	11	1	0	0	1	0	1	2	6	0
	3	3	6	1	10	0	0	1	0	2	2	0
	0	3	6	5	1	1	1	1	4	1	1	2
	0	7	7	1	1	0	1	0	1	1	1	2
	1	4	7	2	1	0	1	3	0	1	2	1
	0	5	8	2	0	0	0	1	0	0	0	4
	1	5	7	1	1	3	0	1	1	1	1	1
	0	4	6	0	2	2	0	2	5	1	0	4
	3	2	9	0	2	16	2	0	3	1	1	1
	3	2	8	0	12	3	3	0	2	2	0	5
	1	11	6	2	0	5	0	0	0	1	6	0
	1	3	9	6	5	5	1	1	4	2	1	2
	4	2	7	9	1	9	0	0	0	1	2	0
	2	4	6	0	1	8	2	1	5	1	1	0
	2	2	8	2	1	2	1	2	1	1	5	1
	1	8	6	1	0	1	0	0	2	0	2	4
	0	7	6	2	3	1	1	1	4	1	1	1
	2	6	8	4	7	0	0	3	1	1	0	0
	1	5	7	0	3	1	0	0	1	1	1	0
	0	5	7	7	0	2	3	0	1	3	1	1
	1	5	7	4	1	4	5	0	2	2	2	4
	3	6	6	0	1	2	0	0	0	3	0	1
	4	2	6	0	1	2	1	1	1	0	1	0
	2	3	8	0	1	1	1	0	2	3	0	2
	3	6	6	1	3	1	1	2	2	3	6	0
	2	2	6	0	1	7	0	2	1	0	4	2
	1	4	7	1	2	1	0	0	4	2	2	2
	2	3	11	0	1	4	0	0	1	4	3	0
	0	3	6	1	4	3	0	0	1	4	3	0
	0	6	8	0	0	2	4	3	2	4	0	2
	0	2	6	0	2	0	4	3	0	0	1	0
	0	2	7	1	2	0	0	7	3	1	1	1
	2	2	7	0	1	0	0	2	3	0	0	0
	4	3	7	0	3	1	3	1	3	1	0	2
	1	3	6	1	2	0	10	1	5	7	1	5
	3	3	7	0	0	0	1	3	7	3	4	0
	0	2	6	0	6	0	1	7	3	2	1	0
	0	4	6	0	6	0	0	4	3	7	2	1
	0	5	7	1	4	1	0	1	1	2	0	0
	0	3	6	2	5	2	12	1	2	2	1	4
	0	2	6	1	2	2	1	1	1	1	2	1
	2	2	7	1	2	1	5	1	3	5	5	4
	2	4	7	0	1	0	1	3	0	4	2	0
	5	2	6	1	1	8	0	1	0	7	5	6
	1	3	7	1	0	3	1	3	1	1	8	1
	2	6	6	1	0	2	0	3	1	1	3	2
	3	5	6	3	0	2	1	3	2	3	6	1
	3	4	6	7	0	1	3	0	2	5	6	0
	2	4	10	1	1	4	1	1	0	1	0	4
	1	4	9	0	2	0	2	0	1	4	1	3
	5	3	7	6	1	1	0	4	1	2	2	2
	0	3	7	0	2	1	2	5	1	3	2	2
	2	2	8	2	14	2	2	1	0	2	1	0
	0	4	7	3	1	2	1	1	1	0	6	1
	9	6	7	0	2	0	3	4	0	5	1	2
	0	2	7	7	0	3	1	2	2	2	0	3
	1	7	6	0	1	0	5	11	1	4	3	3
	1	4	8	2	2	2	1	0	2	2	1	1
	0	4	8	0	1	1	1	0	4	0	3	0
	0	6	7	0	6	0	5	3	4	0	0	0
	1	2	8	1	2	2	0	1	2	3	0	3
	2	3	6	1	1	2	0	0	4	1	1	0
	1	5	7	1	1	1	10	4	4	0	0	3
	1	3	6	0	0	1	2	0	4
	3	5	6	3	0	0	2	6	2
	1	6	6	0	2	0	12	2	4
	3	3	6	1	3	1	1	1	4
	3	3	6	3	2	4	1	2	2
	6	5	6	0	1	0	1	2	7
	3	7	8	2	1	1	0	1	2
	2	2	13	0	0	2	4	6	6
	0	5	6	0	4	4	1	3	0
	0	2	8	0	1	2	1	2	0
	0	3	7	5	0	1	2	0	1
	1	2	6	11	1	5	0	5	0
	1	5	7	1	1	5	1	0	0
	0	7	8	0	0	3	1	1	0
	2	6	11	4	4	0	2	0	2
	4	3	8	3	0	0	1	4	4
	1	5	6	2	0	2	1	4	3
	1	7	17	2	1	2	1	0	2
	2	2	6	1	4	0	2	9	1
	5	3	7	1	2	1	1	3	4
	1	3	28	1	1	3	0	2	0
	2	2	7	0	1	3	5	1	0
	0	4	6	2	1	0	2	2	0
	3	2	10	1	2	7	0	0	0
	3	2	6	3	3	1	1	1	3
	0	4	11	2	1	3	0	1	6
	3	16	6	3	1	4	3	0	3
	1	3	6	0	1	1	0	0	4
	4	4	10	0	2	1	0	5	2
	0	5	6	1	1	6	1	1	3
	0	4	6	0	3	0	1	3	0
	1	2	10	0	3	1	0	4	0
	4	6	8	0	2	2	3	0	0
	3	5	6	2	1	1	7	0	5
	0	3	7	4	2	1	3	0	2
	1	2	7	5	2	1	3	2	2
	3	3	8	1	1	1	0	4	5
	4	5	6	3	6	1	1	2	0
	3	2	6	4	2	2	2	1	0
	0	3	7	2	0	2	1	1	0
	4	5	6	1	0	1	0	0	4
	8	4	6	1	1	0	0	1	7
	7	4	6	1	3	4	0	0	1
	2	2	7	0	0	2	1	0	3
	5	7	6	1	0	0	1	2	5
	1	4	6	10	0	4	0	1	5
	0	7	7	0	2	2	0	0	3
	0	2	6	0	2	4	3	8	5
	1	3	6	0	0	0	1	1	0
	4	5	7	2	0	2	0	1	2
	2	4	8	5	1	2	0	0	3
	0	3	8	2	3	1	1	2	1
	2	4	6	4	0	1	2	1	0
	1
	2
	3
	0
	0
	2
	0
	4
	0
	3
	0
	8
	1
	0
	1
	4
	0
	0
	2
	0
	1
	4
	1
	0
	10
	7
	1
	0
	0
	6
	0
	0
	2
	1
	3
	1
	1
	1
	0
	3
	2
	0
	1
	0
	0
	1
	2
	3
	1
	0
	0
	0
	3
	0
	1
	3
	1
	4
	2
	0
	0
	0
	2
	3
	4
	3
	2
	1
	1
	5
	2
	2
	2
	1
	0
	0
	4
	12
	0
	0
	0
	2
	0
	0
	1
	2
	2
	0
	0
	1
	0
	2
	0
	0
	2
	7

## Sheet: Fig1e
		AGS CTRL				ΔTIFA				ΔAlpk1
	UTR	96	60	166	79	35	143	156	67	35	134	193	94
	H. pylori (P12)	309	491	745	496	46	145	495	223	65	168	375	215

## Sheet: Fig1f
		AGS CTRL			ΔTIFA			ΔAlpk1
	UTR	0	83.514	83.406	9.0675	17.679	54.104	0	7.152	34.937
	H. pylori (P12)	139.319	774.495	681.997	108.927	71.6985	231.016	46.3995	89.703	172.413

## Sheet: Fig2b
	UTR	Hp WT	BAY11	Hp WT+ BAY11	TRP	Hp WT+ TRP	TNFα	CPT
	5	7	10	0	5	8	0	14
	4	7	5	1	4	0	3	4
	2	11	4	1	2	9	1	1
	3	6	2	1	3	6	10	7
	6	9	3	0	6	9	5	19
	1	24	6	0	1	2	3	8
	1	0	1	0	1	6	3	6
	1	5	1	2	1	6	4	31
	7	12	1	0	7	1	8	8
	2	9	7	1	2	2	8	4
	1	12	2	0	1	2	2	3
	4	5	1	1	4	0	3	1
	4	7	4	0	4	1	6	3
	4	4	4	5	4	2	5	8
	6	5	4	1	6	0	5	5
	5	12	6	0	5	0	0	1
	2	9	5	1	2	1	3	3
	2	17	2	0	2	0	0	4
	1	1	2	0	1	3	0	14
	2	3	1	2	2	0	6	5
	9	2	2	0	9	6	5	8
	2	2	9	0	2	1	0	4
	7	16	2	2	7	3	3	24
	6	9	7	0	6	1	5	2
	6	2	6	0	6	0	1	29
	4	1	6	1	4	1	1	19
	1	5	4	0	1	4	2	21
	0	0	1	1	0	0	1	8
	0	3	0	0	0	3	0	22
	9	8	0	0	9	1	5	6
	2	5	9	0	2	5	2	21
	1	4	2	0	1	0	0	20
	3	6	1	1	3	5	6	16
	0	4	3	4	0	1	1	5
	3	1	0	0	3	3	2	16
	1	2	3	2	1	2	0	24
	0	0	1	0	0	6	3	17
	5	1	0	0	5	3	2	12
	0	7	5	1	0	0	4	18
	9	7	0	0	9	3	0	9
	6	9	9	1	6	1	0	25
	7	11	6	0	7	1	0	21
	6	5	7	0	6	1	1	10
	4	3	6	1	4	2	2	5
	0	1	4	0	0	1	0	2
	8	5	0	2	8	4	1	25
	7	4	8	2	7	5	0	17
	5	5	7	4	5	5	0	32
	1	0	5	1	1	1	1	20
	2	1	1	0	2	2	3	10
	6	11	2	0	6	12	0	3
	3	3	6	0	3	4	2	19
	5	5	3	0	5	3	3	8
	2	1	5	1	2	1	3	0
	5	8	2	0	5	0	1	4
	1	1	5	1	1	2	8	3
	4	12	1	1	4	3	3	9
	1	15	4	0	1	0	1	4
	0	5	1	0	0	0	0	7
	3	6	0	0	3	0	2	15
	0	12	3	2	0	3	4	18
	0	5	0	1	0	2	0	34
	2	3	0	2	2	1	2	2
	1	0	2	0	1	2	1	31
	5	0	1	0	5	2	1	4
	7	25	5	0	7	0	4	22
	0	1	7	0	0	3	3	9
	1	2	0	1	1	2	1	12
	0	3	1	2	0	2	5	17
	1	5	0	0	1	2	6	19
	6	19	1	0	6	2	3	19
	1	0	6	0	1	2	4	24
	3	1	1	0	3	5	5	10
	4	3	3	0	4	3	5	13
	3	13	4	0	3	1	4	6
	1	5	3	1	1	8	0	11
	3	0	1	0	3	3	2	10
	4	22	3	0	4	2	0	6
	0	3	4	1	0	0	1	13
	1	9	0	0	1	3	0	26
	2	23	1	14	2	4	4	26
	0	3	2	1	0	3	4	15
	1	4	0	4	1	2	0	14
	5	1	1	3	5	7	0	21
	1	11	5	9	1	4	2	13
	0	2	1	4	0	4	1	32
	1	9	0	12	1	6	0	13
	0	5	1	3	0	2	4	12
	2	2	0	7	2	4	1	13
	1	4	2	3	1	1	5	3
	6	10	1	11	6	2	2	8
	0	7	6	11	0	0	5	15
	3	11	0	2	3	3	1	15
	0	12	3	4	0	1	2	10
	2	6	0	13	2	1	1	19
	1	9	2	8	1	2	3	14
	2	4	1	13	2	2	4	3
	2	4	2	1	2	1	3	7
	0	4	2	12	0	1	1	2
	5	19	0	2	5	1	5	1
	0	3	5	4	0	1	3	12
	1	8	0	4	1	2	2	6
	2	5	1	5	2	2	7	23
	0	7	2	2	0	1	4	5
	12	3	0	11	12	3	2	21
	0	6	12	8	0	1	5	16
	4	3	0	5	4	1	2	3
	1	13	4	5	1	3	1	2
	3	7	1	10	3	1	0	15
	2	2	3	11	2	5	4	4
	0	1	2	13	0	1	7	20
	2	1	0	8	2	3	1	13
	1	7	2	10	1	0	1	17
	4	4	1	8	4	3	1	19
	4	13	4	0	4	0	0	38
	1	5	4	11	1	3	2	9
	1	12	1	6	1	1	0	28
	1	8	1	0	1	1	2	28
	4	13	1	18	4	2	1	21
	7	3	4	2	7	1	12	3
	6	14	7	7	6	8	4	3
	5	2	6	0	5	6	6	29
	10	6	5	3	10	3	2	3
	4	4	10	7	4	5	4	5
	0	4	4	0	0	1	9	28
	2	9	0	4	2	4	2	9
	0	2	2	10	0	4	1	6
	3	2	0	14	3	4	5	13
	4	7	3	10	4	1	3	7
	1	5	4	10	12	0	1	9
	4	1	12	9	13	3	3	5
	3	3	13	4	1	1	0	2
	8	13	1	0	4	3	3	0
	4	2	4	0	3	1	8	9
	2	2	3	0	8	4	3	9
	0	3	8	1	4	2	3	19
	1	4	4	0	2	1	1	5
	0	5	2	1	0	3	1	16
	2	4	0	0	1	10	1	20
	1	10	1	0	0	2	1	15
	0	4	0	0	2	5	3	32
	0	7	2	0	1	12	5	15
	0	3	1	1	0	1	1	4
	0	1	0	0	0	3	2	27
	0	3	0	0	0	1	3	9
	0	2	0	0	0	2	2	4
	2	6	0	0	0	5	1	14
	1	4	0	0	0	13	1	8
	3	2	0	0	2	2	4	5
	0	4	2	1	1	1	2	6
	0	3	1	3	3	2	3	1
	0	1	3	0	0	1	3	17
	0	8	0	2	0	0	7	20
	1	9	0	0	0	1	8	31
	3	9	0	0	0	0	0	21
	0	9	0	1	1	2	7	13
	1	0	1	2	3	1	2	9
	0	9	3	0	0	5	1	37
	3	6	0	1	1	1	1	0
	1	3	1	0	0	5	1	10
	6	5	0	0	3	6	1	29
	0	2	3	0	1	5	1	15
	2	2	1	1	6	4	0	4
	1	1	6	0	0	2	3	25
	0	1	0	0	2	3	2	32
	2	2	2	0	1	11	3	34
	5	1	1	0	0	3	3	15
	10	5	0	1	2	2	2	16
	1	9	0	0	5	4	0	13
	1	1	0	0	10	5	5	13
	7	6	0	1	1	2	0	5
	3	2	0	0	1	2	5	31
	10	1	0	2	1	1	4	27
	6	7	0	0	7	3	2	14
	2	7	0	1	3	4	3	31
	3	4	0	1	10	4	2	18
	1	3	0	1	6	2	1	10
	4	2	0	1	2	0	2	3
	2	5	0	0	3	0	1	0
	6	5	0	0	1	0	2	35
	7	2	0	2	1	5	3	7
	4	12	0	0	0	0	0	5
	3	1	0	1	0	2	6	5
	5	8	0	0	0	5	1	27
	2	5	0	0	0	3	8	20
	5	3	0	0	0	0	2	29
	3	9	0	1	0	3	4	13
	5	3	0	0	0	0	0	23
	4	1	0	0	0	1	2	21
	1	10	0	2	0	7	1	16
	1	8	0	0	2	0	10	12
	2	8	0	1	0	3	1	24
	8	6	0	1	0	0	1	3
	0	5	0	0	0	1	0	10
	2	2	0	9	0	0	1	9
	4	8	0	0	2	0	3	17
	2	6	0	3	0	0	2	0
	6	6	0	1	0	0	6	7
	0	3	0	0	0	0	1	15
	0	5	0	0	0	0	1	4
	5	2	0	0	0	0	1	11
	5	9	0	4	0	0	1	17
	6	9	0	0	1	3	1	5
	4	12	0	0	0	1	2	27
	3	12	0	1	1	0	2	11
	4	8	0	0	0	2	1	4
	16	7	0	0	0	1	0	19
	1	15	0	1	0	0	3	11
	6	9	0	0	0	0	6	13
	2	8	0	0	0	3	6	17
	2	16	0	1	1	0	7	11
	1	26	0	0	0	0	0	5
	4	10	0	3	0	0	8	13
	4	7	0	0	0	5	3	7
	3	9	0	4	4	2	2	2
	2	2	0	0	0	0	3	3
	1	10	0	1	3	1	0	3
	3	6	0	0	1	3	2	12
	7	4	0	0	1	1	5	15
	5	9	0	1	5	2	5	3
	4	4	0	2	1	4	6	21
	5	13	0	0	0	1	0	4
	2	10	0	0	0	2	0	1
	9	5	0	1	0	0	2	0
	1	11	0	2	6	1	0	5
	3	16	0	0	1	0	6	34
	0	6	0	0	4	0	5	21
	4	6	0	0	3	1	3	26
	6	14	0	2	7	0	3	32
	4	4	0	1	2	3	5	19
	3	13	0	3	0	2	3	38
	4	14	0	0	1	0	7	18
	10	7	0	0	6	0	3	20
	3	3	0	1	1	0	6	39
	1	5	0	0	1	0	0	13
	2	10	0	0	2	0	10	17
	2	10	0	0	2	1	2	11
	9	7	0	0	0	2	5	24
	0	1	0	0	1	0	1	11
	4	10	0	0	3	0	0	2
	14	2	0	0	2	1	4	35
	15	2	1	0	4	0	6	10
	1	0	0	0	3	1	2	12
	3	6	0	0	5	0	2	22
	2	6	0	0	0	0	2	7
	4	2	0	0	0	1	1	21
	2	8	0	0	0	0	3	8
	5	5	0	0	0	3	1	17
	1	5	0	0	0	0	0	3
	2	4	0	0	0	0	3	12
	8	9	0	1	0	0	2	4
	6	8	0	2	0	0	3	28
	6	6	0	0	0	1	5	35
	8	13	0	2	0	1	3	5
	5	3	4	1	0	0	4	5
	7	2	0	0	0	0	2	4
	3	11	0	0	0	0	4	0
	9	8	0	2	0	0	5	4
	3	11	1	0	5	0	3	19
	0	8	0	0	0	0	0	2
	1	7	0	1	0	0	2	40
	3	8	0	0	0	0	2	3
	3	11	0	0	3	1	0	1
	4	1	0	1	0	2	1	5
	0	8	0	0	1	4	3	1
	0	10	0	0	0	0	1	3
	3	10	0	0	1	1	1	10
	2	17	0	1	4	0	3	5
	4	9	0	1	1	0	8	27
	6	1	0	0	0	1	4	5
	4	4	0	2	0	1	2	10
	1	6	0	1	1	0	2	4
	1	12	0	1	0	1	0	15
	6	13	0	0	0	0	3	47
	4	1	0	0	0	1	0	16
	6	12	0	2	0	2	1	15
	9	3	0	0	0	4	0	14
	4	13	0	1	0	0	1	29
	6	4	0	2	0	2	9	37
	5	2	0	3	1	4	6	29
	6	15	0	6	0	10	2	35
	7	11	0	0	0	16	0	36
	12	6	0	3	0	1	5	15
	2	2	0	3	0	2	1	30
	7	13	0	3	1	2	4	28
	2	3	0	0	0	2	1	24
	4	19	0	1	2	1	1	34
	6	8	0	2	0	0	3	3
	8	6	0	1	0	1	1	17
	8	9	0	0	2	5	1	24
	3	12	0	0	2	0	2	33
	7	4	0	1	0	2	1	58
	7	7	0	4	2	2	3	4
	4	8	0	0	6	0	5	1
	3	4	0	5	0	2	1	3
	3	10	0	3	3	1	2	18
	6	11	0	3	2	0	1	16
	3	12		6	0	0	0	2
	8	8		2	2	0	1	1
	1	6		1	0	1	3	20
	9	13		7	0	2	0	6
	11	10		1	0	0	3	2
	7	4		1	0	0	0	9
	6	18		2	0	1	5	7
	5	11		2	0	0	3	26
	3	20		4	2	0	5	19
	5	6		0	1	2	4	6
	4	9		2	0	1	2	29
	1	7		1	1	0	1	12
	7	9		2	0	1	1	5
	8	17		4	0	0	0	6
	3	25		0	0	0	6	28
	6	14		0	0	1	1	4
	5	24		0	0	0	0	2
	9	31		0	0	3	0	17
	4	25		0	0	2	0	4
	3	26		0	0	1	3	5
	2	16		0	0	0	0	17
	10	19		2	4	1	2	30
	5	23		0	0	0	3	2
	6	30		2	4	1	0	37
	5	17		0	0	0	0	0
	4	24		2	1	4	1	2
	3	22		0	0	3	1	15
	8	22		0	0	0	0	4
	11	24		0	0	5	1	3
	3	36		0	3	2	3	4
	5	18		0	0	3	1	7
	1	22		1	0	1	2	5
	3	32		0	0	6	1	21
	8	26		3	1	1	0	23
	2	12		2	0	2	1	22
	1	21		3	4	2	0	31
	1	16		0	0	2	1	27
	8	24		0	0	2	3	33
	7	9		1	0	1	1	34
	5	13		1	0	1	0	36
	4	19		0	2	3	0	15
	7	19		0	1	1	1	26
	8	19		1	0	1	4	18
	6	24		0	2	3	1	14
	3	16		0	0	2	0	15
	7	21		0	1	0	1	22
	4	19		1	0	1	0	21
	6	16		0	1	1	1	13
	12	9		3	0	0	3	14
	1	8		2	3	0	1	21
	5	7		2	3	2	3	32
	3	7		1	0	0	0	14
	18	9		1	1	0	0	11
	8	11		5	0	2	0	12
	4	13		5	0	0	0	18
	8	9		0	1	0	0	45
	4	9		3	1	2	1	11
	2	10		1	1	3	5	14
	6	11		13	2	2	2	23
	6	3		1	0	0	4	37
	5	15		0	2	0	0	13
	6	4		0	1	0	6	14
	5	4		1	0	2	2	10
	2	9		2	2	0	1	3
	7	4		2	1	0	1	18
	2	3		0	2	5	1	20
	17	10		1	0	1	0	13
	4	31		3	1	0	1	4
	5	7		5	1	1	3	10
	1	13		1	2	0	0	1
	6	9		1	3	0	0	7
	3	6		3	2	0	1	5
	1	10		2	0	0	3	6
	2	8		11	0	2	2	9
	3	5		9	2	0	0	2
	6	8		6	2	1	0	5
	5	13		5	1	2	0	4
	2	13		3	0	0	0	0
	2	4		9	2	0	1	1
	1	5		2	0	3	0	0
	1	25		1	0	0	0	2
	4	14		0	3	0	3	0
	6	13		6	0	0	4	1
	4	2		0	1	1	0	1
	6	25		1	0	1	0	11
	4	12		7	0	0	2	2
	3	6		4	0	2	1	1
	1	8		8	0	7	4	2
	3	16		2	0	8	1	1
	3	7		3	1	0	2	4
	5	4		9	0	0	1	11
	4	2		6	1	0	3	2
	0	8		18	1	0	1	4
	3	2		8	2	4	2	8
	1	8		9	0	1	0	5
	1	0		10	1	1	4	3
	1	16		17	3	0	0	12
	2	14		13	0	7	2	5
	2	8		7	2	8	13	3
	3	4		22	2	1	13	1
	5	12		5	4	1	5	0
	7	4		14	0	1	12	0
	1	11		7	0	3	7	0
	2	9		4	2	3	3	21
	1	3		7	0	0	5	5
	3	5		8	0	0	4	4
	3	8		1	0	2	7	4
	1	11		1	0	3	8	1
	7	9		0	2	3	4	9
	4	7		6	0	1	5	8
	5	17		0	1	1	5	1
	7	2		0	1	1	1	0
	2	0		0	0	5	2	0
	0	7		0	0	1	2	2
	5	9		0	0	0	0	2
	7	3		0	0	1	0	2
	3	16		0	0	6	0	2
	2	16		0	0	1	4	13
	8	11		0	0	0	4	6
	7	11		0	0	1	6	5
	6	11		2	0	2	0	6
	12	11		0	0	0	1	2
	12	5		1	1	3	2	3
	3	7		0	0	3	0	0
	7	7		0	3		3	1
	7	12		3	4		5	0
	5	7		0	0		2	0
	8	7		0	2		0	1
	2	2		2	0		0	0
	3	9		2	3		5	5
	7	12		0	1		0	1
	3	3		0	5		0	1
	3	5		1	2		0	5
	0	2		0	5		0	1
	2	4		1	2		0	3
	4	5		0	0		0	16
	3	3		2	4		4	0
	5	13		2	4		0	7
	6	4		0	2		1	21
	3	9		0	5		0	51
	3	5		1	0		4	3
	0	11		1	2		1	17
	6	7		1	1		2	17
	3	15		1	4		0	1
	5	3		0	0		1	0
	7	3		1	0		2	70
	5	9		0	2		1	8
	2	20		0	4		0	11
	10	18		1	1		0	7
	10	14		2	2		0	18
	2	12		3	0		1	4
	6	3		1	0		0	16
	14	6		5	8		3	35
	2	9		0	6		2	51
	3	2		0	1		1	10
	2	13		0	6		1	7
	0	5		0	2		6	14
	3	8		0	2		3	4
	4	2		0	0		0	11
	6	14		1	6		0	6
	3	15		1	1		0	2
	7	4		1	6		0	3
	8	13		2	2		4	21
	2	10		0	4		0	8
	4	11		5	3		10	11
	5	5		1	1		1	25
	5	4		0	2		1	3
	8	10		0	9		0	6
	8	12		0	0		0	7
	4	9		3	0		0	1
	2	7		1	0		1	11
	6	1		0	4		0	11
	4	12		0	0		0	7
	0	5		0	1		0	7
	1	12		0	6		1	11
	10	16		0	0		0	2
	4	4		0	2		0	5
	3	0		0	1		0	11
	5	3		0	0		0	6
	7	14		0	0		1	13
	13	6		2	0		0	5
	10	9		0	0		3	9
	9	5		0	1		0	4
	2	6		0	0		0	11
	13	12		0	0		0	13
	12	15		0	0		3	8
	7	10		0	0		0	6
	12	8		0	1		1	0
	2	2		0	1		0	5
	6	14		0	2		4	1
	4	7		0	0		1	16
	4	11		0	5		0	3
	5	25		1	3		0	1
	5	10		0	0		0	0
	5	13		0	1		4	4
	6	7		0	0		2	1
	3	3		1	0		1	2
	7	4		0	4		0	3
	5	16		0	2		5	1
	8	4		3	0		4	3
	8	8		3	5		1	10
	3	13		1	3		2	18
	6	9		2	2		3	6
	9	3		0	2		4	0
	3	10		0	1		2	6
	10	11		1	0		0	28
	8	9		0	0		0	6
	4	10		0	4		0	6
	9	9		2	2		5	1
	8	17		4	0		0	13
	3	6		1	5		0	1
	8	8		1	3		7	0
	21	28		0	2		1	15
	8	4		0	2		4	9
	7	11		1	1		3	8
	6	3		0	2		1	8
	5	10		1	1		2	2
	16	12		1	0		1	13
	13	1		3	5		1	25
	11	3		1	4		1	2
	10	5		0	3		1	2
	8	20		1	1		1	7
	6	5		0	0		1	25
	6	9		0	1		2	2
	12	4		0	0		1	11
	2	24		1			0	1
	2	39		0			3	1
	18	23		1			0	9
	4	24		1			0	1
	6	26		0			1	8
	4	32		0			3	17
	1	22		0			1	3
	2	33		0			1	35
	3	14		0			1	28
	8	18		1			0	15
	1	27		0			0	31
	3	19		2			1	10
	2	26		0			0	15
	2	39		1			0	3
	4	4		0			2	18
	5	14		0			3	25
	1	15		0			1	25
	1	10		1			0	8
	1	9		0			0	9
	5	10		0			1	6
	4	18		0			0	13
	0	18		1			4	36
	4	3		0			4	42
	2	17		0			0	22
	11	8		0			1	15
	8	16		0			1	0
	6	20		2			0	3
	11	4		0			0	1
	8	17		1			1	1
	0	25		1			1	6
	3	4		0			1	1
	1	13		0			4	3
	4	16		1			0	1
	4	3		0			3	1
	3	9		0			2	4
	2	7		0			2	0
	3	10		0			0	0
	8	4		1			4	0
	1	8		2			2	4
	4	7		1			3	3
	1	5		1			2	15
	7	8		0			5	1
	1	12		2			3	2
	12	8		1			4	1
	2	3		0			2	1
	2	6		3			2	3
	2	5		0			2	12
	0	10		1			7	3
	5	12		0			2	16
	7	6		1			8	5
	5	14		0			2	10
	5	0		0			0	11
	2	10		4			4	6
	1	4		1			3	5
	7	4		0			0	5
	2	4		1			2	1
	1	4		0			0	0
	3	13		0			1	4
	0	2		0			2	28
	7	10		0			4	5
	2	5		2			3	6
	7	0		2			4	1
	2	0		0			2	15
	1	0		1			0	3
	0	0		0			5	1
	5	4		0			6	4
	5	0		0			0	4
	4	3		2			0	2
	5	12		0			2	2
	13	0		0			0	14
	21	3		1			0	9
	9	5		4			2	3
	8	0		3			2	5
	10	0		0			5	3
	6	1		0			3	4
	5	0		0			0	3
	7	0		0			4	5
	5	0		2			5	0
	10	0		2			4	0
	4	0		0			3	0
		0		0			7	22
		10		0			12	3
		5		0			0	6
		10		0			1	34
		9		0			1	3
		10		0			4	33
		12		0			4	50
		5		0			4	0
		12		0			13	17
		8		0			0	43
		6		1			3	4
		11		0			1	21
		9		2			3	13
		3		0			0	11
		9		0			0	24
		2		0			0	8
		12		0			0	9
		4		0			4	7
		6		3			1	8
		7		0			0	4
		7		0			0	8
		5		0			1	8
		4		0			0	16
		16		3			2	11
		7		0			6	7
		7		0			2	13
		8		0			1	15
		1		0			5	14
		3		0			11	3
		12		0			4	12
		14		0			0	24
		14		0			0	14
		63*		0			0	16
		23		0			4	6
		21		0			1	10
		24		0			0	18
		37		0			0	4
		23		1			3	8
		32		0			0	14
		25		0			4	9
		44		1			3	11
		21		0			0	9
		23		0			0	6
		18		0			0	15
		27		0			4	8
		23		0			1	18
		3		0			0	18
		2		0			1	7
		8		0			6	14
		9		0			3	5
		9		0			0	11
		9		0			5	12
		5		0			2	12
		2		0			1	5
		3		0			4	1
		1		3			3	1
		9		0			0	18
		11		3			4	5
		3		0			1	1
		9		0			0	4
		4		0			2	2
		3		0			0	5
		9		0			3	2
		3		0			1	3
		8		0			0	12
		15		3			4	21
		2		0			1	7
		6		0			7	1
		7		0			0	5
		24		0			1	26
		17		1			1	7
		24		0			1	6
		32		0			3	0
		19		0			1	9
		18		0			0	28
		25		0			0	4
		30		0			1	2
		31		0			1	17
		21		0			2	20
		6		0			1	6
		9		0			4	10
		12		0			0	4
		4		0			2	18
		7		2			3	36
		8		2			3	8
		4		3			0	6
		10		0			2	9
		11		0			0	32
		12		0			1	7
		8		1			4	13
		6		1			3	2
		13		2			2	6
		10		0			9	9
		4		0			3	1
		18		0			4	5
		11		0			16	17
		20		0			3	3
		6		0			2	32
		9		0			5	29
		7		0			8	9
		9		0			3	36
		17		0			4	31
		25		0			0	4
		14		0			5	25
		24		0			4	29
		31		0			2	32
		25		0			3	3
		26		0			4	4
		16		0			6	3
		19		0			2	3
		23		0			0	28
		30		0			2	24
		17		1			4	6
		24		0			2
		22		0			2
		22		0			7
		24		0			3
		36		0			4
		18		0			4
		22		0			8
		32		2			6
		26		0			0
		12		2			0
		21		0			5
		16		1			4
		24		0			5
		9		0			0
		13		2			1
		19		1			1
		19		1			0
		19		0			3
		24		0			2
		16		0			3
		21		0			0
		19		0			0
		16		0			9
		9		0			3
		8		0			0
		7		0			6
		7		0			3
		9		0			11
		11		1			0
		13		0			1
		9		1			3
		9		0			0
		10		0			3
		11		0			2
		3		0			5
		15		3			3
		4		0			2
		4		0			0
		9		1			2
		4		1			6
		3		3			2
		10		2			9
		31		1			4
		7		0			1
		13		0			3
		9		2			0
		6		3			6
		10		0			0
		8		1			2
		5		1			3
		8		0			3
		13		0			1
		13		4			0
		4		0			2
		5		0			3
		25		0			4
		14		0			0
		13		0			1
		2		0			0
		25		0			2
		12		0			1
		6		0			2
		8		0			1
		16		0			0
		7		0			0
		4		1			2
		2		0			1
		8		0			3
		2		0			0
		8		2			0
		0		0			1
		16		0			1
		14		0			0
		8		0			1
		4		0			0
		12		0			4
		4		0			1
		11		0			0
		9		0			3
		3		0			6
		5		0			9
		8		0			1
		11		0			4
		9		0			5
		7		4			4
		17		0			7
		2		2			4
		0		0			5
		7		0			5
		9		0			2
		3		0			7
		16		1			0
		16		0			1
		11		4			6
		11		0			2
		11		1			3
		11		0			0
		5		0			2
		7		0			5
		7		0			3
		12		1			3
		7		0			3
		7		1			2
		2		0			2
		9		0			1
		12		0			2
		3		0			1
		5		0			0
		2		0			4
		4		0			7
		5		0			3
		3					3
		13					0
		4					2
		9					0
		5					1
		11					0
		7					1
		15					0
		3					3
		3					0
		9					0
		20
		18
		14
		12
		3
		6
		9
		2
		13
		5
		8
		2
		14
		15
		4
		13
		10
		11
		5
		4
		10
		12
		9
		7
		1
		12
		5
		12
		16
		4
		0
		3
		14
		6
		9
		5
		6
		12
		15
		10
		8
		2
		14
		7
		11
		25
		10
		13
		7
		3
		4
		16
		4
		8
		13

## Sheet: Fig2c
	UTR	Hp WT	BAY 11	Hp WT+ BAY11	TRP	Hp WT+ TRP	TNF⍺	CPT
	127.986	1572.89	100.552	122.76	188.078	105.996	701.186	222.369
	20.1105	2261.94	46.716	124.566	34.461	189.507	1276.46	58.4085
	40.6	648.325	125.493	60.75	44.0125	82.025	762.515	155.275
	192.22	1224.3	98.78	136.118	51.6225	116.205	1268.93	227.162

## Sheet: Fig3b
	UTR	Hp WT	Hp ΔPAI	Hp ΔRfaE
	2	11	7	5
	0	10	0	5
	6	7	0	1
	1	8	2	0
	5	8	1	6
	0	8	0	1
	2	8	0	2
	2	1	11	0
	5	7	2	4
	1	8	1	0
	1	1	4	1
	1	3	3	1
	1	2	1	8
	2	8	4	7
	0	8	8	3
	0	8	7	1
	4	8	2	1
	5	24	2	3
	0	10	3	7
	0	13	3	1
	0	3	8	1
	4	13	1	4
	0	8	5	2
	3	7	2	2
	7	8	2	0
	2	13	2	0
	5	9	5	2
	0	8	3	0
	11	4	1	2
	4	5	1	1
	0	8	1	1
	2	7	1	9
	0	8	1	3
	2	5	1	0
	2	9	0	5
	2	4	1	3
	2	7	0	2
	1	7	4	5
	0	8	2	2
	4	7	1	1
	0	2	0	2
	2	7	3	4
	0	15	1	2
	3	10	1	0
	0	4	0	2
	0	5	11	3
	2	7	1	8
	2	2	0	1
	2	3	1	1
	0	8	4	9
	6	4	0	3
	8	4	9	1
	0	2	1	0
	1	2	8	8
	0	7	2	2
	2	2	0	4
	1	8	1	4
	1	18	6	1
	5	7	0	1
	2	21	6	2
	1	15	1	4
	8	7	0	2
	3	9	2	1
	0	8	6	0
	5	9	0	3
	2	7	2	2
	0	7	4	5
	4	3	2	0
	3	4	1	2
	4	8	7	0
	3	12	0	7
	3	7	1	1
	5	7	2	3
	2	22	3	0
	0	7	2	2
	0	7	4	5
	1	8	6	10
	3	10	2	6
	2	13	1	0
	3	7	4	0
	6	7	6	3
	1	8	3	3
	0	7	3	0
	0	9	4	4
	2	10	0	0
	3	7	6	0
	1	15	1	1
	0	8	2	2
	2	23	4	0
	0	8	3	1
	0	7	2	5
	3	8	2	6
	0	7	1	0
	1	8	4	2
	3	8	3	3
	1	14	1	0
	0	9	3	2
	1	7	6	1
	3	8	0	3
	3	17	3	3
	3	7	0	4
	3	12	1	5
	0	12	3	3
	0	7	0	3
	3	8	4	0
	2	8	5	6
	0	7	2	8
	1	7	3	0
	0	11	1	0
	5	1	1	5
	1	4	9	1
	0	3	0	2
	10	9	9	2
	3	8	1	1
	1	7	1	7
	3	7	2	3
	0	10	2	1
	3	11	1	2
	3	7	2	5
	0	8	4	4
	2	10	7	2
	0	4	0	7
	4	4	6	5
	1	9	0	9
	8	7	3	1
	2	7	4	5
	0	16	0	0
	0	15	0	0
	0	7	1	2
	1	1	0	1
	4	3	4	2
	1	9	0	0
	7	19	7	1
	0	10	2	3
	2	7	0	0
	2	9	5	4
	6	8	1	0
	2	34	9	2
	1	8	0	3
	0	7	1	4
	1	7	9	1
	2	12	0	0
	3	9	3	6
	0	8	0	2
	1	8	3	5
	3	7	4	1
	0	9	6	3
	1	7	3	2
	1	13	2	2
	3	1	5	8
	0	1	0	0
	1	7	3	2
	0	14	1	8
	1	10	3	0
	0	11	0	0
	4	8	2	6
	0	8	0	5
	3	7	9	2
	2	8	1	0
	6	10	1	3
	0	10	3	3
	3	8	1	3
	2	7	4	2
	3	7	5	2
	1	10	3	1
	3	8	0	2
	8	7	6	2
	3	7	0	5
	4	7	3	1
	2	13	1	2
	3	4	12	1
	0	3	0	3
	3	1	1	2
	0	7	2	5
	0	8	2	3
	0	9	1	1
	4	8	5	1
	1	12	2	1
	0	34	3	4
	1	8	3	6
	2	27	9	8
	2	7	1	2
	3	24	1	0
	1	7	1	4
	1	11	2	2
	5	9	6	3
	2	3	4	0
	4	11	2	7
	2	7	1	5
	1	8	2	1
	2	7	2	5
	4	7	0	0
	6	9	1	2
	6	14	9	8
	2	7	0	0
	0	7	3	5
	1	8	2	0
	4	20	1	0
	1	8	3	6
	1	9	1	10
	5	7	1	5
	1	8	12	0
	2	8	1	4
	4	7	5	7
	5	9	0	1
	3	11	1	1
	1	10	2	2
	1	8	5	1
	2	8	0	1
	0	7	1	0
	0	11	1	2
	2	9	0	2
	2	11	0	0
	0	7	4	0
	2	8	6	0
	3	7	1	0
	1	7	0	2
	2	10	2	1
	1	7	8	1
	5	7	14	0
	2	8	4	1
	0	7	4	1
	3	4	2	2
	5	7	5	1
	1	8	11	4
	3	2	5	4
	1	1	1	0
	4	10	4	1
	2	8	1	5
	2	10	6	0
	3	13	5	0
	2	8	4	0
	2	10	1	6
	3	15	1	2
	0	7	0	3
	2	11	5	4
	0	10	2	2
	0	7	1	5
	2	3	3	3
	3	3	6	1
	5	7	2	1
	6	2	1	2
	1	1	2	1
	7	27	0	4
	5	7	3	0
	5	8	3	7
	2	17	3	13
	1	8	2	10
	4	7	3	0
	0	8	2	8
	7	7	0	0
	8	9	1	14
	1	10	2	2
	2	7	1	0
	3	13	3	4
	3	7	0	4
	8	7	0	5
	3	4	3	2
	5	5	0	0
	0	7	3	2
	11	13	0	0
	4	24	0	0
	8	7	4	3
	1	7	0	7
	5	3	6	0
	1	3	1	3
	0	4	4	6
	2	9	3	7
	2	7	3	2
	3	8	1	11
	1	8	3	2
	3	7	4	7
	0	7	3	3
	1	8	0	6
	3	7	3	0
	1	7	2	2
	1	7	0	3
	3	8	9	6
	3	13	1	4
	3	11	1	1
	3	7	3	0
	1	7	1	5
	6	8	8	1
	2	7	2	1
	2	11	6	0
	0	8	3	1
	0	2	1	0
	5	2	0	3
	9	7	3	5
	8	4	2	1
	1	10	2	0
	2	36	2	4
	2	7	6	3
	3	9	0	1
	2	7	6	3
	4	7	0	0
	1	7	2	1
	6	8	5	0
	2	7	0	3
	1	8	4	2
	0	7	7	2
	9	7	2	4
	1	9	5	1
	0	9	1	3
	1	15	1	1
	0	12	0	1
	4	7	2	2
	4	9	4	2
	1	15	3	3
	4	7	3	1
	2	8	1	1
	5	9	3	0
	0	8	0	2
	5	7	1	4
	4	3	2	2
	2	3	2	1
	1	8	2	4
	2	1	5	1
	5	8	0	3
	0	15	2	2
	4	7	0	7
	0	10	1	4
	4	10	2	3
	2	9	2	1
	4	8	1	4
	3	8	2	4
	6	7	2	3
	0	10	5	4
	1	7	0	0
	1	7	0	3
	1	7	0	2
	2	9	5	0
	3	12	1	2
	0	7	0	9
	4	15	12	5
	2	7	0	4
	0	7	6	10
	1	5	0	4
	1	5	0	0
	3	6	0	4
	3	7	1	1
	6	8	0	5
	4	7	0	2
	2	7	0	1
	3	9	5	1
	4	7	3	2
	5	14	0	5
	4	7	2	3
	5	7	0	4
	3	7	7	0
	2	11	0	2
	1	8	0	0
	0	7	1	1
	0	6	0	3
	2	6	0	1
	4	8	7	1
	5	8	0	2
	6	10	0	0
	2	13	0	2
	7	7	1	0
	6	8	0	2
	0	7	0	0
	1	7	1	1
	1	8	0	5
	1	9	3	3
	2	10	1	0
	7	8	0	3
	4	10	0	0
	2	4	1	2
	7	3	3	0
	4	43	3	7
	1	12	0	0
	1	8	0	0
	3	5	0	2
	7	9	0	5
	2	11	1	4
	2	7	1	8
	1	8	2	7
	5	7	5	4
	1	13	0	0
	1	7	1	5
	1	2	2	0
	0	5	1	0
	2	3	2	0
	2	12	1	1
	1	9	1	1
	2	7	0	2
	2	8	0	1
	4	6	7	4
	0	5	0	4
	1	12	3	0
	1	17	0	3
	1	7	0	5
	4	8	4	1
	7	10	1	0
	0	7	0	1
	3	7	3	3
	1	10	0	2
	2	7	1	2
	1	11	0	11
	1	11	7	1
	2	14	2	2
	6	7	0	1
	0	8	1	0
	2	8	0	7
	2	7	7	1
	3	12	3	1
	2	7	3	0
	3	7	5	1
	4	16	1	4
	0	8	2	1
	0	37	6	3
	2	8	1	0
	0	8	0	3
	0	7	5	4
	0	8	0	6
	4	7	5	2
	0	9	0	4
	0	7	5	2
	1	7	3	1
	2	7	0	6
	4	7	0	1
	3	10	0	3
	1	13	5	3
	5	8	0	4
	3	10	0	6
	1	12	6	2
	0	9	0	4
	1	23	2	1
	0	8	1	5
	2	7	0	3
	3	8	2	2
	3	13	2	1
	1	7	0	6
	1	7	0	3
	3	7	6	0
	0	8	1	5
	3	9	1	8
	3	7	3	1
	4	8	0	5
	1	7	4	1
	2	10	7	5
	1	7	0	1
	4	12	0	1
	3	8	3	1
	4	7	0	2
	1	8	4	2
	2	9	0	5
	2	8	9	1
	2	7	4	1
	0	9	1	1
	3	7	3	3
	2	11	9	1
	4	7	0	1
	2	10	4	0
	5	11	5	2
	2	7	4	1
	0	7	0	2
	1	13	0	3
	2	11	1	1
	4	9	6	5
	2	9	1	2
	1	7	6	0
	0	7	0	2
	0	7	0	0
	4	7	2	0
	5	7	1	3
	0	7	1	3
	2	7	6	2
	4	8	3	1
	5	8	2	0
	1	7	3	1
	0	14	0	2
	4	7	2	0
	0	7	0	3
	2	22	0	0
	1	9	1	3
	2	10	6	2
	6	7	0	1
	2	7	5	0
	1	8	9	1
	1	7	0	1
	0	8	2	0
	5	7	2	6
	0	8	2	4
	3	7	0	1
	2	7	2	0
	3	7	5	8
	2	10	0	1
	1	7	2	1
	0	8	9	1
	0	11	0	0
	1	7	0	7
	2	7	6	0
	1	7	0	5
	0	7	2	3
	1	7	1	8
	2	10	4	4
	1	8	4	4
	2	9	0	0
	7	38	4	0
	3	8	4	0
	3	7	1	2
	0	8	7	6
	2	8	0	1
	2	13	1	5
	2	7	3	2
	2	17	2	14
	1	7	1	4
	4	8	0	1
	9	13	2	7
	2	9	4	0
	3	8	5	4
	8	9	8	5
	1	8	2	4
	1	7	2	4
	1	9	1	0
	2	8	6	5
	3	12	3	5
	8	8	1	0
	6	11	4	1
	6	8	4	3
	1	6	1	0
	0	7	2	2
	4	7	1	1
	3	5	0	0
	0	8	2	3
	1	8	1	0
	9	8	0	3
	3	8	3	1
	0	9	7	4
	8	11	7	3
	2	19	10	1
	0	7	6	0
	3	7	1	5
	2	12	5	4
	3	9	0	2
	0	9	2	2
	2	10	2	3
	3	8	4	5
	3	7	0	1
	0	7	0	3
	2	8	11	1
	2	11	1	2
	0	8	3	0
	2	11	0	3
	2	8	0	0
	3	8	8	1
	2	7	2	0
	3	8	1	1
	4	9	1	3
	4	7	0	0
	1	11	1	0
	1	13	4	4
	1	8	0	4
	0	10	0	2
	3	9	0	1
	4	9	1	5
	1	7	1	3
	0	7	2	1
	0	9	2	4
	0	7	6	0
	2	7	0	0
	2	7	2	4
	0	7	2	2
	0	7	0	1
	3	8	2	2
	0	8	1	0
	4	7	1	0
	12	7	2	2
	3	11	0	5
	2	8	1	2
	1	7	2	3
	0	12	0	2
	0	11	4	4
	0	19	9	0
	2	17	3	0
	4	16	4	3
	2	15	4	0
	4	10	4	1
	10	8	2	3
	1	8	0	6
	0	8	3	2
	3	8	1	4
	0	14	0	6
	1	7	3	3
	2	10	0	0
	3	9	2	0
	1	7	2	5
	2	7	3	0
	5	10	0	4
	5	9	0	7
	0	8	1	6
	2	10	0	4
	1	9	2	3
	2	7	2	2
	2	8	1	5
	3	7	3	5
	3	9	4	0
	1	9	1	4
	10	8	1	2
	0	8	2	1
	1	11	9	1
	1	11	1	0
	6	7	4	9
	0	7	6	2
	5	7	3	1
	6	9	1	5
	0	7	3	0
	1	11	3	2
	0	7	6	1
	3	8	0	6
	5	8	5	3
	2	8	1	1
	6	7	5	1
	0	12	6	2
	0	7	4	1
	4	8	1	6
	7	11	1	6
	6	9	1	1
	0	7	5	3
	0	10	1	2
	3	7	4	0
	2	7	3	1
	5	9	3	1
	0	7	4	2
	1	12	2	1
	5	10	3	2
	4	7	1	1
	2	7	3	0
	1	9	2	0
	0	7	2	1
	6	6	6	1
	3	5	1	1
	2	5	1	8
	2	7	1	0
	0	3	1	3
	2	7	1	1
	2	8	0	3
	8	11	1	1
	2	10	0	8
	2	7	2	2
	0	8	1	2
	0	15	2	0
	5	10	0	6
	0	7	3	4
	0	3	8	7
	6	2	5	2
	4	15	5	6
	2	13	1	0
	0	9	2	2
	1	7	2	4
	4	7	6	2
	5	7	1	0
	8	15	2	7
	0	8	4	5
	6	7	3	4
	2	10	5	1
	1	12	0	1
	1	7	3	1
	8	15	0	0
	2	7	0	3
	1	7	6	9
	2	7	3	1
	0	8	9	0
	4	4	1	9
	3	3	7	0
	2	11	1	0
	0	7	1	1
	0	10	1	1
	3	8	1	1
	2	8	0	4
	0	27	2	2
	1	11	1	10
	6	11	0	2
	1	7	1	6
	0	7	2	0
	0	12	2	1
	2	8	4	5
	0	7	2	4
	3	7	5	3
	3	7	7	5
	6	8	0	0
	2	7	2	1
	0	7	4	0
	1	7	2	5
	2	11	0	1
	5	12	3	0
	2	9	0	4
	0	7	3	3
	3	7	0	1
	0	7	5	1
	6	7	2	2
	1	23	1	3
	2	7	1	4
	8	8	1	2
	3	18	3	1
	1	9	2	2
	6	10	2	0
	3	8	2	0
	2	4	7	5
	1	7	3	1
	0	8	2	0
	2	13	2	4
	7	7	2	3
	1	18	1	9
	3	8	1	5
	1	5	0	4
	3	7	1	3
	7	10	3	3
	3	16	1	0
	2	7	3	5
	0	12	2	4
	2	12	3	3
	5	8	2	4
	0	11	0	3
	0	7	1	7
	2	7	11	2
	5	10	3	0
	3	7	5	7
	2	7	0	1
	0	13	4	4
	5	8	4	3
	9	7	5	2
	0	8	5	2
	0	12	1	3
	1	7	5	0
	2	13	0	2
	7	1	2	3
	1	2	1	0
	6	7	1	9
	3	12	0	2
	3	7	0	3
	0	9	1	0
	1	7	1	7
	1	7	1	5
	0	8	5	0
	4	7	2	0
	2	8	3	0
	11	11	3	5
	1	7	6	0
	1	9	1	0
	1	9	4	1
	1	11	3	0
	0	11	0	1
	0	7	0	1
	1	8	2	0
	0	9	5	5
	2	8	5	7
	3	7	1	8
	4	16	2	3
	1	10	3	4
	0	7	2	0
	2	8	1	0
	0	10	1	5
	0	7	3	2
	3	8	3	3
	1	8	2	2
	2	7	0	0
	1	9	0	1
	2	8	5	8
	0	9	1	0
	0	11	5	2
	6	7	1	4
	0	8	0	2
	0	7	7	0
	3	14	2	6
	1	11	6	3
	0	25	5	1
	2	10	0	1
	6	10	1	1
	0	8	2	0
	6	8	2	1
	4	13	2	7
	2	7	2	5
	2	16	0	1
	2	7	1	2
	2	17	2	5
	5	7	0	0
	3	13	1	2
	2	7	2	0
	3	10	1	3
	2	8	2	2
	2	7	1	4
	4	12	0	9
	4	15	5	1
	1	18	3	9
	0	14	4	2
	2	10	3	2
	4	15	9	1
	0	9	1	6
	0	7	2	3
	4	7	13	8
	0	15	2	1
	2		0	5
	4		4	0
	2		8	9
	5		8	4
			1	3
			5	4
			0	8
			4	2
			1	9
			0	6
			2	2
			0	8
			1	7
			1	5
			0	7
			0	8
			1	7
			1	4
			1	1
			1	1
			1	6
			2	3
			3	4
				4
				1
				6
				5
				2
				4
				4
				3
				0
				4
				4
				5
				3
				3
				5
				7
				4
				3
				4
				7
				1
				3
				3
				2
				6
				5
				1
				1
				7
				6
				4
				0
				1
				2
				0
				2
				5
				5
				9
				7
				7
				1
				3
				2
				1
				4
				4
				9
				1
				3
				8
				2
				4
				3
				3
				5
				6
				4
				3
				3
				4
				2
				5
				1
				0
				3
				4
				1
				7
				6
				9
				7
				8
				6
				1
				2
				5
				1
				1
				3
				2
				0
				4
				1
				1
				3
				0
				0
				8
				1
				1
				4
				3
				4
				0
				0
				7
				0
				10
				0
				5
				0
				7
				1
				2
				0
				1
				6
				4
				4
				1
				6
				5
				1
				2
				3
				0
				2
				0
				4
				3
				0
				0
				4
				2
				0
				0
				2
				7
				2
				5
				1
				1
				4
				0
				1
				2
				9
				7
				2
				2
				3
				1
				2
				4
				9
				1
				8
				3
				2
				0
				4
				0
				2
				0
				1
				1
				10
				9
				8
				3
				6
				0
				5
				0
				4
				6
				7
				6
				2
				10
				5
				4

## Sheet: Fig3c
	UTR	Hp WT	Hp ΔRfaE	Hp ΔPAI
	172.734	940.497	197.04	146.379
	167.028	2065.16	195.15	495.656
	199.665	1324.38	403.228	105.805
	194.448	1552.69	294.234	322.29

## Sheet: Fig3e
	CTRL	Hp WT	Hp ΔRfaE
	100	430.68	208.06
	114.37	496.61	195.01
	124.43	612.48	172.69

## Sheet: Fig3f
	AGS CTRL				ΔAlpk1				ΔTIFA
	UTR	Hp WT	⍺-ADP-hept	β-ADP-hept	UTR	Hp WT	⍺-ADP-hept	β-ADP-hept	UTR	Hp WT	⍺-ADP-hept	β-ADP-hept
	1	7	12	5	0	4	3	5	3	3	3	0
	0	8	4	5	0	2	1	0	1	0	4	2
	1	10	2	8	0	0	4	2	2	10	1	2
	5	13	3	3	0	5	0	0	11	5	1	3
	2	7	2	4	3	1	3	10	3	5	0	4
	3	7	1	6	0	0	0	3	2	8	0	1
	5	8	5	5	0	3	2	11	6	1	5	0
	6	7	6	8	0	3	3	3	1	5	0	3
	2	9	0	5	2	2	1	5	1	2	0	1
	0	10	3	2	3	2	1	7	3	4	2	2
	0	7	1	7	0	2	0	0	2	1	0	2
	4	15	1	8	4	6	1	2	3	0	3	1
	6	8	0	7	1	5	0	5	1	0	0	2
	0	23	1	5	1	3	2	3	1	4	1	1
	3	8	5	9	1	0	1	1	2	5	3	15
	3	1	1	7	0	2	6	0	1	1	4	5
	1	3	1	7	2	6	6	6	5	1	1	1
	2	7	5	5	0	1	5	0	2	0	3	5
	1	8	1	6	0	0	4	8	3	0	3	5
	8	8	0	5	0	5	3	1	6	1	1	1
	5	14	3	6	3	1	2	1	0	2	0	0
	1	1	4	5	3	2	0	3	0	1	3	1
	2	2	1	6	5	2	0	2	3	3	3	0
	2	8	5	5	0	0	3	2	4	5	1	5
	0	17	1	5	0	3	2	1	1	6	4	1
	3	7	1	6	3	0	4	3	0	5	2	0
	4	12	1	2	2	1	0	4	6	0	2	0
	1	12	0	1	3	5	0	9	7	2	1	1
	1	7	0	5	0	1	2	2	1	5	0	6
	2	8	1	5	0	1	2	0	2	2	3	2
	3	8	2	10	0	0	1	2	6	0	0	3
	5	7	6	5	1	3	0	4	1	0	3	1
	1	7	5	13	0	0	3	3	6	8	0	1
	0	11	2	8	1	3	2	10	6	1	5	1
	3	8	4	10	0	0	0	5	0	7	2	0
	0	8	2	12	0	3	1	6	1	1	5	0
	9	9	5	6	1	2	3	1	3	3	5	6
	2	9	1	5	2	3	0	5	4	0	1	2
	4	8	0	9	0	2	0	1	2	7	1	5
	3	7	3	23	2	4	9	3	2	1	0	1
	2	7	0	8	2	6	4	7	2	0	4	2
	2	10	5	7	3	1	2	8	2	0	1	1
	11	11	2	8	3	1	1	6	5	1	4	1
	7	7	5	5	3	2	6	1	1	1	0	1
	1	8	0	5	2	2	2	1	5	6	13	6
	6	10	5	6	1	0	1	6	0	0	4	3
	0	9	3	5	1	2	2	10	2	6	4	4
	2	9	4	6	2	0	1	1	2	2	2	5
	4	9	6	5	1	2	0	1	10	2	1	4
	1	7	3	5	1	0	0	1	2	5	5	0
	5	7	7	6	0	1	4	5	0	2	1	2
	7	16	3	13	0	0	1	7	1	0	0	4
	4	15	3	5	1	1	1	9	0	1	1	1
	1	7	0	7	0	0	7	0	3	4	1	1
	0	8	7	5	2	0	4	7	11	0	5	1
	5	8	1	7	0	0	2	6	2	0	5	0
	2	9	2	6	0	0	3	2	1	8	2	0
	4	19	1	7	0	2	1	3	2	0	4	3
	1	10	5	5	1	2	2	1	0	1	2	1
	4	7	2	6	3	5	2	0	0	2	0	3
	0	9	1	5	0	0	4	4	0	0	3	2
	3	8	0	6	1	4	1	4	0	2	4	1
	2	34	0	8	1	7	1	2	3	0	6	3
	14	8	5	9	0	5	0	11	3	0	0	2
	7	7	3	7	3	0	5	4	3	1	3	0
	3	7	1	5	2	3	2	17	5	0	0	0
	3	12	2	6	0	0	5	1	5	0	2	3
	2	9	1	5	12	1	5	0	1	8	3	0
	5	8	3	8	1	5	5	0	2	0	0	0
	4	8	5	7	4	11	0	2	1	1	0	1
	0	7	1	10	1	10	0	1	2	2	3	0
	5	9	0	7	2	2	0	2	1	0	6	6
	3	7	4	12	6	1	1	6	7	9	1	3
	4	13	3	5	2	2	5	3	0	1	5	3
	0	9	0	8	4	2	3	0	1	2	0	1
	3	8	0	5	2	2	0	5	5	2	0	1
	0	7	2	7	5	4	1	0	3	3	3	17
	3	14	2	8	2	0	1	3	3	1	0	0
	1	10	2	5	0	5	2	2	1	5	3	3
	0	11	0	9	2	2	4	0	0	4	1	4
	4	8	2	5	0	1	3	3	9	1	11	0
	3	8	2	8	0	1	5	4	6	6	4	3
	1	7	2	6	2	0	1	4	5	4	0	0
	4	8	0	6	0	0	1	0	0	2	2	3
	0	10	4	7	3	2	3	2	6	3	4	0
	3	10	2	5	1	1	1	2	7	2	5	1
	0	8	2	9	0	0	0	1	0	4	2	0
	0	7	1	6	0	2	0	2	5	6	1	3
	4	7	0	7	3	4	4	1	5	5	5	10
	1	10	1	11	1	3	2	2	4	0	3	1
	7	8	5	6	0	0	4	2	4	1	3	9
	9	7	1	5	0	0	3	1	2	2	4	7
	3	7	3	7	2	5	0	10	0	5	2	0
	0	7	0	6	0	3	1	4	0	5	3	6
	3	13	3	5	0	3	0	4	2	4	4	5
	4	4	1	10	1	2	2	2	0	1	1	8
	1	7	0	11	2	17	0	2	0	2	2	7
	0	1	0	6	2	1	1	2	4	0	0	4
	1	1	0	5	0	1	2	3	2	7	0	5
	2	8	4	6	0	4	1	1	5	1	0	5
	0	9	2	5	1	0	3	0	0	0	2	3
	1	8	2	5	3	0	3	1	6	4	2	0
	0	12	1	7	3	3	1	3	2	13	2	4
	0	34	2	7	4	0	1	4	1	0	0	8
	2	8	0	13	3	6	2	0	0	4	0	0
	1	27	2	5	3	4	2	1	7	1	4	4
	0	7	0	6	2	4	9	0	4	5	3	2
	1	24	3	6	1	1	2	0	1	14	2	2
	0	7	6	11	1	0	0	2	0	1	5	2
	1	11	3	9	1	4	1	3	5	0	14	6
	1	9	3	3	2	2	4	1	4	4	1	2
	4	8	2	9	0	3	5	0	1	11	0	2
	0	11	2	5	0	4	6	4	2	1	1	3
	3	7	0	5	2	0	0	0	3	0	1	3
	0	8	4	6	0	1	1	5	3	4	1	5
	1	7	0	6	0	3	4	4	0	1	3	3
	2	7	5	7	1	0	2	4	4	8	3	0
	2	9	7	2	2	3	1	1	4	4	4	3
	1	14	5	3	0	2	4	1	4	0	9	1
	0	7	2	5	1	1	2	0	4	2	0	1
	3	7	0	7	0	2	0	0	3	1	6	6
	6	8	0	5	1	0	1	1	3	7	4	3
	3	20	2	1	0	4	1	2	3	5	2	0
	4	8	1	2	4	1	2	0	0	6	2	4
	1	9	3	5	0	0	0	0	0	6	4	2
	4	7	3	6	0	2	6	3	0	0	4	2
	1	8	2	5	4	6	0	3	3	4	2	1
	7	8	6	7	3	0	1	0	4	4	1	1
	3	7	10	5	0	6	3	2	6	7	2	2
	2	9	4	5	2	0	3	4	9	1	0	0
	3	11	12	6	2	8	3	4	4	2	1	2
	6	10	2	7	1	1	2	1	1	1	4	1
	0	8	4	2	2	7	0	1	6	5	0	2
	4	8	1	5	1	3	3	1	1	3	3	4
	0	7	0	5	0	1	1	2	2	1	0	1
	4	11	3	5	3	4	4	6	6	0	4	6
	0	9	3	2	0	1	12	4	0	2	0	2
	4	11	2	5	0	1	5	0	2	3	4	4
	3	7	12	6	4	0	2	3	2	7	1	3
	4	8	0	1	2	1	0	2	5	0	1	1
	6	3	5	8	7	3	1	3	4	0	3	1
	3	4	4	6	4	0	1	1	5	0	9	2
	5	10	0	7	2	0	3	6	2	1	3	1
	2	7	4	5	1	4	0	3	2	2	10	0
	3	5	6	14	4	3	1	0	4	2	1	3
	3	8	1	5	1	1	2	2	2	3	2	1
	0	7	0	5	0	1	3	1	1	0	5	4
	1	7	5	7	0	0	3	1	5	0	0	0
	3	7	0	6	0	1	2	0	1	2	9	0
	0	8	1	7	4	2	2	3	2	6	1	4
	4	7	3	22	0	0	4	0	4	1	6	6
	2	5	3	9	3	3	0	0	3	0	0	1
	2	10	3	5	1	1	0	0	3	4	4	1
	7	8	4	10	0	1	2	1	0	3	3	0
	0	10	2	7	2	2	3	5	4	0	0	3
	5	13	2	7	1	0	2	5	0	0	2	5
	0	8	2	8	0	0	5	0	7	0	0	1
	1	10	3	7	1	1	10	5	0	0	2	3
	1	15	1	6	4	3	0	1	0	2	0	5
	9	7	0	5	1	1	2	1	4	1	1	1
	0	11	3	6	2	6	2	2	11	0	1	1
	3	10	3	5	1	1	1	3	4	0	0	1
	9	2	1	5	2	5	1	3	6	0	1	6
	4	3	1	6	5	4	1	0	6	0	4	2
	5	3	3	8	6	4	1	6	6	0	0	4
	14	1	6	7	0	1	6	1	5	2	6	1
	2	7	1	5	1	2	4	2	4	5	0	1
	4	6	6	8	2	2	3	1	1	0	6	3
	0	27	3	5	5	1	2	1	8	1	1	5
	1	7	0	5	2	2	1	3	3	8	0	3
	1	8	8	5	7	2	2	10	2	0	2	1
	7	17	5	5	1	3	2	3	4	6	0	2
	1	8	1	7	1	3	0	2	1	1	1	3
	0	7	2	5	1	6	10	2	3	2	3	1
	3	8	0	7	1	2	12	2	3	1	1	1
	1	7	2	5	2	4	0	3	3	2	2	4
	2	9	4	5	0	5	2	1	0	0	2	1
	7	10	0	7	2	2	4	4	0	3	0	2
	0	7	0	5	1	1	3	2	1	2	3	4
	0	13	1	5	3	3	4	2	1	4	2	2
	7	7	3	5	7	3	0	1	0	0	6	1
	5	7	0	5	1	2	1	8	1	4	4	2
	0	7	2	6	1	9	0	0	1	0	4	4
	4	7	0	5	0	5	2	2	1	0	0	3
	0	7	0	10	0	6	5	2	1	4	1	2
	1	13	3	3	0	5	0	0	0	2	1	3
	0	24	0	1	0	3	3	2	0	5	7	1
	0	7	1	6	0	8	10	2	1	1	3	1
	1	7	1	7	1	3	3	2	1	1	1	0
	5	8	0	6	1	5	1	0	1	2	4	2
	3	8	2	6	0	4	0	1	3	1	2	2
	3	8	2	5	0	2	0	0	3	2	1	3
	1	9	4	5	2	2	2	2	2	3	3	3
	0	3	8	5	2	1	1	5	4	2	1	0
	1	4	1	8	1	3	2	1	1	1	3	1
	0	8	2	11	0	5	5	0	1	2	2	2
	0	2	0	6	1	4	4	1	2	2	3	17
	2	7	1	5	0	6	3	0	4	7	3	7
	0	8	0	5	4	3	1	0	2	4	7	2
	0	7	2	7	0	0	2	0	2	0	3	2
	3	4	6	7	3	1	0	2	2	2	2	2
	0	4	4	7	1	0	3	15	2	2	2	2
	0	8	2	7	0	8	4	3	2	0	2	1
	2	13	0	5	0	1	6	4	1	2	3	2
	2	11	6	7	1	5	4	2	0	2	2	4
	1	7	5	5	3	3	0	3	4	3	1	4
	2	7	1	5	8	3	2	0	1	1	2	0
	0	8	7	6	7	1	4	0	5	4	7	3
	0	7	1	5	0	0	2	2	7	5	0	1
	6	11	6	6	0	2	2	0	1	0	6	4
	0	8	4	10	0	2	3	4	1	0	2	5
	3	7	3	5	0	0	4	3	4	6	4	1
	1	7	3	8	3	0	0	2	2	5	2	3
	2	7	3	5	0	3	1	3	3	5	1	2
	4	7	0	5	1	1	1	0	5	0	1	4
	0	10	2	6	2	4	5	0	2	0	3	2
	7	36	7	6	1	0	0	0	3	7	3	1
	3	7	5	9	2	1	4	1	6	4	0	2
	17	9	1	5	0	5	2	1	0	3	2	2
	3	7	3	5	2	4	0	3	4	2	1	2
	4	7	2	6	2	6	9	4	0	3	0	0
	4	7	2	5	2	8	5	1	2	1	1	1
	1	8	5	5	2	13	0	3	4	4	0	2
	4	7	0	6	2	0	2	0	3	1	2	8
	0	8	1	5	2	8	1	2	1	3	4	1
	0	4	2	8	2	0	0	4	0	7	0	1
	5	5	4	6	0	0	0	3	1	7	0	1
	4	9	3	6	1	2	3	2	1	8	1	5
	6	9	1	5	2	6	2	2	2	2	1	1
	0	15	2	5	0	0	0	3	2	0	2	1
	2	12	0	5	0	0	5	2	3	2	4	3
	2	7	0	7	1	7	1	6	2	0	10	5
	1	9	0	5	3	0	6	3	1	3	0	2
	1	15	3	5	2	2	0	2	1	0	0	1
	1	7	3	8	1	1	5	3	0	0	2	2
	2	8	0	5	3	6	4	5	2	0	1	5
	1	9	1	6	1	7	4	4	1	3	0	10
	4	2	0	5	1	2	2	2	2	2	3	2
	0	7	1	6	2	2	0	2	1	3	3	1
	0	3	3	6	3	7	0	2	0	5	1	8
	2	4	2	6	1	0	0	6	0	0	1	2
	0	8	8	5	2	3	4	2	0	1	0	0
	0	7	5	5	0	5	0	3	1	1	1	7
	2	8	6	6	1	4	4	4	1	2	5	0
	1	15	11	5	0	7	4	0	1	1	3	4
	4	7	3	8	0	1	2	4	3	1	2	0
	1	10	1	6	5	6	4	2	4	0	3	2
	0	10	1	6	2	4	4	5	0	5	4	0
	2	9	4	13	2	1	5	5	3	4	5	3
	1	8	1	7	0	0	0	0	2	2	1	3
	6	8	0	5	0	11	6	3	1	5	0	3
	0	7	0	6	3	1	8	3	4	2	4	5
	3	10	0	17	1	2	2	6	2	0	3	0
	7	7	1	5	1	1	5	3	3	2	2	3
	0	7	8	5	3	5	0	5	0	0	1	2
	4	7	0	5	1	2	3	3	2	1	0	1
	1	9	4	7	1	4	2	3	1	1	2	7
	9	12	1	5	0	3	4	4	2	2	1	0
	3	7	3	5	3	5	0	0	0	0	0	2
	0	15	3	6	4	2	3	2	2	1	11	3
	4	7	9	8	0	11	2	3	1	0	3	3
	0	2	9	13	1	1	1	1	4	1	4	3
	1	4	9	5	0	0	0	1	2	4	4	6
	3	5	1	6	2	1	1	2	1	1	2	8
	4	7	4	9	2	2	3	5	3	3	4	5
	4	7	1	5	0	2	5	2	1	1	0	5
	2	8	5	8	0	1	3	2	3	0	5	4
	4	7	2	9	2	6	5	2	2	1	1	1
	2	7	8	5	0	5	1	0	3	1	1	0
	4	9	5	8	0	2	2	2	1	3	0	1
	5	7	0	6	0	1	1	6	6	0	3	0
	0	14	3	7	2	1	3	2	0	0	1	2
	5	7	0	5	4	1	0	0	1	1	2	1
	2	7	6	9	3	4	0	3	0	1	1	4
	5	7	1	8	0	0	8	1	1	0	2	0
	4	11	2	12	1	2	3	0	1	3	2	3
	3	8	8	5	5	3	4	2	4	3	1	2
	4	7	5	6	1	4	5	8	1	1	1	1
	2	8	0	5	0	9	0	5	3	6	0	1
	0	8	3	8	1	2	0	3	5	0	1	2
	3	8	2	5	1	2	5	3	0	6	1	0
	2	8	2	5	2	0	4	0	9	0	1	0
	0	10	5	11	1	18	2	2	0	5	1	1
	0	13	4	6	1	1	4	2	4	1	4	1
	0	7	4	8	0	3	0	2	3	0	8	2
	1	8	2	4	0	11	0	2	0	3	8	3
	1	5	3	4	0	0	4	4	2	0	8	10
	2	4	1	3	2	2	3	4	1	0	1	0
	3	8	2	5	0	1	0	4	5	5	1	0
	0	9	4	6	0	7	2	4	6	1	1	0
	2	10	2	8	0	6	1	0	4	0	1	1
	0	8	5	7	1	0	0	4	1	3	2	5
	7	10	0	7	0	5	3	0	1	2	1	0
	2	7	0	5	2	0	0	3	0	2	7	2
	0	7	5	5	1	0	0	4	3	3	4	2
	2	7	4	9	2	0	3	2	8	3	0	1
	2	12	4	5	0	3	0	1	3	1	2	0
	0	8	8	5	0	0	1	5	3	2	1	1
	1	8	0	6	0	1	1	2	3	5	1	2
	2	9	4	8	1	1	3	3	0	3	7	0
	5	11	1	8	1	0	0	6	5	4	2	1
	3	7	2	5	2	1	2	4	0	0	3	0
	2	8	5	6	1	8	2	4	2	4	0	4
	4	7	0	5	1	3	0	1	0	0	2	3
	6	13	2	6	4	5	1	1	1	3	3	3
	5	7	0	5	2	1	2	0	2	3	3	0
	0	8	0	8	0	0	4	7	6	2	3	5
	0	8	4	6	1	3	0	0	10	2	3	9
	2	7	0	8	2	2	2	1	1	2	1	0
	6	12	0	5	2	2	0	0	0	0	3	3
	9	9	9	5	0	7	0	6	1	2	2	7
	8	7	1	9	1	1	0	4	1	1	6	8
	6	8	1	5	1	2	6	3	6	2	3	9
	8	7	0	11	1	2	1	2	1	0	5	1
	2	7	5	19	4	2	1	2	0	4	0	0
	0	12	2	6	0	1	1	1	1	0	5	1
	0	17	1	5	0	1	0	0	0	0	3	9
	0	7	0	5	1	0	2	1	5	2	4	1
	7	8	2	6	0	4	1	1	0	5	4	6
	2	10	1	7	1	5	0	0	4	2	3	4
	2	7	13	5	3	3	3	0	3	1	4	3
	1	7	2	6	0	4	0	7	2	3	1	4
	0	10	1	5	2	4	4	1	8	0	1	7
	1	7	2	7	0	0	2	0	1	5	3	6
	2	11	1	5	0	4	2	1	1	0	4	4
	4	11	3	12	1	0	1	4	7	3	4	6
	8	14	4	9	0	1	2	0	6	0	0	3
	2	7	0	5	3	6	2	1	3	0	5	11
	1	8	0	9	2	2	4	0	1	1	2	0
	0	8	1	6	1	4	5	2	0	17	5	4
	0	7	0	10	1	5	5	3	5	4	0	0
	5	12	0	6	4	5	0	1	0	4	3	3
	0	7	3	5	0	4	1	0	15	0	0	3
	2	7	1	5	2	0	2	7	4	1	1	3
	3	16	3	8	0	6	3	0	2	2	8	5
	2	8	3	5	6	3	4	5	2	0	3	5
	7	37	1	5	1	1	2	0	4	4	2	4
	3	8	1	6	3	3	0	1	3	2	0	2
	1	8	4	7	1	2	3	5	4	0	1	3
	0	7	2	7	2	4	0	0	2	2	2	3
	0	8	4	5	2	2	7	1	1	0	0	3
	1	7	2	5	3	2	1	1	2	2	3	1
	3	9	5	5	7	2	1	0	4	3	5	4
	1	7	2	6	2	2	6	0	4	4	0	5
	1	7	0	8	4	4	1	2	3	3	5	1
	2	7	2	6	2	4	0	1	1	0	3	2
	0	7	5	6	0	3	1	1	1	1	1	5
	1	10	0	5	0	0	12	6	3	0	4	3
	0	13	3	6	0	4	1	2	7	0	0	2
	8	8	3	5	1	4	5	20	3	1	1	4
	0	10	2	5	0	3	1	0	1	3	5	1
	6	12	0	11	2	3	1	2	1	1	3	7
	3	9	0	5	1	1	2	3	5	0	2	8
	1	23	3	8	1	3	2	15	3	0	2	0
	3	8	2	5	5	0	5	0	4	3	1	0
	0	7	2	5	0	3	1	0	5	3	7	2
	3	8	1	11	2	3	5	1	2	2	0	2
	1	13	3	8	2	1	8	12	4	2	1	10
	5	7	0	6	2	2	3	2	3	0	1	1
	3	7	0	6	0	2	2	0	2	4	4	0
	4	7	3	6	0	1	3	12	2	3	4	1
	0	8	6	8	3	4	2	2	3	6	2	2
	7	9	1	6	5	0	1	5	4	1	2	3
	3	7	1	6	1	0	2	0	5	1	3	0
	5	8	8	5	0	0	6	2	2	3	1	2
	1	7	0	5	8	1	2	0	0	1	3	3
	1	10	6	5	1	1	0	4	3	0	1	0
	2	7	3	7	2	0	3	3	3	3	2	5
	6	12	1	5	1	0	0	0	4	0	2	3
	2	8	2	6	2	9	4	2	5	3	0	2
	0	7	0	6	0	2	1	0	1	1	2	3
	0	8	3	6	1	1	1	1	3	1	3	4
	2	9	3	8	1	4	1	3	3	6	0	0
	2	8	6	6	8	1	4	1	2	2	4	4
	0	7	2	5	1	1	3	2	2	1	4	2
	10	9	2	5	0	4	0	0	3	2	1	1
	1	7	3	6	3	0	3	9	1	1	2	2
	2	11	2	6	2	3	4	2	1	1	1	1
	5	7	3	5	1	0	1	2	0	0	0	2
	0	10	2	6	0	0	1	0	5	1	1	0
	3	11	3	9	2	0	7	3	1	0	11	0
	1	7	2	6	0	4	3	0	4	2	8	0
	6	7	1	5	2	3	4	0	0	0	1	0
	3	13	3	7	1	3	1	5	2	0	0	2
	3	11	0	11	2	5	0	4	1	3	2	0
	2	9	3	13	1	0	4	2	2	1	6	0
	0	9	1	8	3	2	0	0	2	1	1	4
	1	7	7	10	7	7	3	0	4	1	5	4
	4	7	4	6	1	2	6	1	3	1	4	2
	1	7	3	9	1	5	2	2	1	3	4	0
	1	7	1	5	1	3	0	9	2	0	1	0
	9	7	0	5	2	0	2	0	1	2	1	2
	1	7	3	6	0	2	3	3	0	1	0	0
	6	7	4	6	2	3	0	4	3	4	2	0
	2	8	2	5	0	1	2	2	5	4	4	4
	7	8	2	9	0	1	5	1	0	1	5	1
	3	7	2	5	0	2	0	0	0	1	7	4
	1	14	1	5	2	3	1	3	4	3	3	7
	2	7	3	5	0	3	2	3	3	1	1	0
	3	7	2	6	0	2	3	2	1	4	5	5
	4	22	1	5	4	2	0	5	2	4	2	3
	2	9	2	7	1	6	1	2	8	3	5	1
	0	10	2	5	3	6	4	0	0	0	0	3
	2	7	0	5	1	3	3	0	0	3	0	4
	1	7	3	5	2	1	1	3	10	2	1	6
	7	8	0	5	0	4	4	1	3	2	2	8
	4	7	0	5	3	2	9	3	0	6	7	3
	3	8	9	7	2	7	4	0	4	2	1	2
	4	7	6	9	0	5	6	3	2	3	4	2
	0	8	0	7	0	7	2	0	3	0	0	4
	6	7	6	5	1	1	3	2	1	1	6	0
	1	7	11	6	2	4	3	1	1	1	1	5
	1	7	4	4	1	9	4	13	3	7	0	0
	1	10	1	7	2	1	3	1	2	5	5	2
	4	7	2	3	0	2	0	0	6	3	3	2
	1	8	4	5	0	1	6	2	0	0	1	4
	0	11	1	7	1	7	3	1	1	5	0	1
	18	7	3	3	0	5	3	1	0	0	2	0
	3	6	3	3	4	4	1	1	4	4	3	1
	3	5	2	5	1	8	0	1	6	5	2	2
	2	7	1	5	0	0	4	2	4	5	0	8
	0	7	2	7	5	3	4	2	5	3	0	4
	0	10	3	5	1	2	0	2	10	2	2	0
	5	8	2	5	2	4	5	5	2	6	0	2
	3	9	0	5	1	2	1	0	3	3	3	0
	5	38	1	7	0	5	2	4	1	2	3	4
	0	8	1	8	0	1	2	2	6	9	2	7
	1	7	0	5	3	0	1	3	3	1	6	1
	4	8	1	6	0	4	3	0	2	3	2	0
	0	8	1	5	0	2	0	1	2	2	2	1
	5	13	0	2	4	2	2	2	4	5	4	1
	2	7	3	1	0	1	5	3	5	3	2	0
	1	17	3	5	1	3	0	0	1	1	4	2
	5	7	2	5	0	7	0	0	0	0	3	0
	4	8	2	5	1	6	0	0	6	9	2	4
	0	13	0	7	0	0	2	0	3	1	2	4
	3	9	6	5	0	8	5	3	3	3	7	0
	2	8	2	5	1	0	17	2	6	1	7	4
	3	9	1	6	6	3	0	2	0	5	7	3
	1	5	3	7	3	4	1	9	4	0	5	3
	2	7	1	6	0	2	0	1	2	2	4	1
	0	9	4	11	0	3	3	5	1	1	1	0
	1	8	1	6	1	2	4	1	3	3	4	0
	0	12	0	5	0	2	1	2	8	2	3	3
	4	8	1	6	1	3	0	0	2	4	7	1
	4	11	1	5	0	2	4	0	2	2	6	1
	3	8	3	5	3	1	0	3	2	0	9	1
	5	8	4	5	3	3	0	0	3	9	0	3
	1	7	0	5	1	3	0	0	2	0	6	4
	1	7	1	8	1	2	0	6	0	5	0	3
	1	9	7	6	4	0	2	4	1	2	3	5
	3	8	0	7	2	8	0	0	2	5	1	1
	1	8	7	5	2	1	1	3	3	8	6	5
	1	8	1	12	1	3	0	1	4	4	1	6
	0	8	1	11	0	4	0	2	3	0	0	2
	6	9	5	6	2	6	2	1	3	1	0	2
	6	11	1	6	1	0	0	3	1	10	1	2
	4	19	4	6	0	0	2	3	2	4	6	4
	4	7	0	5	1	0	0	6	1	0	2	2
	5	7	0	6	3	1	10	2	2	3	1	6
	1	12	5	19	4	2	1	3	4	1	3	7
	1	9	2	17	2	2	1	0	1	6	3	6
	0	9	0	16	3	3	1	6	3	6	2	1
	3	10	3	15	2	1	5	2	1	4	0	1
	8	8	2	5	1	2	0	2	4	1	2	1
	2	7	1	6	2	4	1	0	3	1	2	3
	2	7	4	5	0	3	0	0	4	0	5	7
	2	8	6	10	0	1	0	0	3	1	0	5
	0	11	1	5	0	1	0	0	3	0	5	3
	1	8	0	5	0	1	2	0	6	0	3	3
	2	11	2	6	2	5	1	0	1	2	4	3
	5	8	0	5	4	4	2	0	1	1	3	0
	1	8	2	5	1	0	3	0	2	2	2	0
	0	7	4	1	3	1	3	1	1	0	2	2
	5	8	2	3	0	0	2	0	2	3	2	2
	3	9	1	2	0	4	2	1	0	5	1	12
	3	7	1	3	0	2	5	1	0	3	4	3
	0	11	8	3	0	0	3	0	3	1	4	1
	1	13	7	6	0	0	2	2	0	4	2	1
	0	8	2	6	2	0	0	0	0	9	4	1
	2	10	4	8	2	3	0	0	5	0	2	1
	2	9	3	6	5	2	4	0	2	0	1	2
	0	9	0	5	1	6	0	0	1	5	2	3
	2	7	0	5	2	2	4	1	1	10	1	2
	2	7	0	5	3	3	4	1	1	4	1	3
	7	9	0	8	3	1	5	0	2	3	2	2
	2	3	4	8	2	3	0	0	1	1	1	0
	1	3	1	5	1	0	0	1	2	6	1	1
	2	4	8	14	5	4	1	0	2	2	1	0
	2	7	2	7	0	2	0	2	2	9	6	2
	5	1	4	6	2	2	3	2	0	0	3	2
	0	8	0	10	0	0	1	3	4	1	2	2
	0	8	3	6	9	7	5	4	0	2	0	7
	3	7	2	6	0	4	0	2	8	6	0	2
	2	7	6	9	1	0	0	0	2	1	1	1
	3	11	3	7	1	6	4	3	10	1	0	1
	3	8	5	6	0	2	1	8	1	1	1	0
	3	7	4	6	0	15	4	1	4	0	0	0
	0	12	6	5	1	0	2	1	9	0	1	3
	1	11	0	5	2	3	4	0	5	5	0	12
	1	19	1	5	1	5	2	4	1	4	0	2
	3	17	4	7	1	2	2	3	8	3	3	1
	0	16	2	5	3	4	3	2	0	1	3	4
	0	15	3	6	1	11	3	1	4	5	0	1
	3	10	0	10	3	5	9	8	3	0	7	1
	3	8	1	6	3	3	1	10	3	0	0	1
	6	8	0	9	6	1	1	2	3	2	3	5
	4	8	2	6	3	2	0	2	1	1	1	4
	0	8	6	5	2	12	1	2	4	3	5	1
	4	14	2	6	0	5	3	2	1	2	0	2
	8	7	1	5	0	5	2	3	3	0	2	2
	1	10	5	6	0	14	5	1	8	2	3	4
	2	9	3	5	1	4	1	8	2	6	6	0
	3	7	2	5	1	0	2	0	0	3	2	1
	5	7	0	5	0	1	3	1	2	0	6	11
	2	10	2	8	2	7	2	0	5	6	3	6
	1	9	6	5	4	2	5	0	0	2	2	2
	5	8	8	5	1	2	1	0	0	0	7	3
	4	10	0	6	1	3	1	2	6	1	7	1
	9	9	6	6	2	5	2	0	3	2	3	6
	0	7	1	10	5	4	6	2	2	5	1	1
	1	8	4	5	1	5	0	3	0	1	1	2
	1	7	2	5	2	1	6	5	0	0	3	1
	2	9	9	5	0	0	2	0	2	4	4	1
	0	9	3	6	3	6	0	2	1	2	3	0
	8	8	2	9	3	6	4	1	6	0	4	5
	10	8	3	5	0	2	6	0	0	4	4	0
	3	11	3	7	3	1	5	2	3	1	0	4
	2	11	4	5	1	6	0	0	1	1	2	3
	3	7	4	5	4	0	1	5	2	4	3	2
	3	7	4	6	0	5	1	0	0	0	4	2
	1	7	2	5	0	4	4	0	1	1	3	5
	1	9	4	5	1	6	2	0	0	3	5	2
	1	7	1	8	4	1	2	4	2	5	4	0
	0	11	1	7	3	7	2	1	3	0	2	0
	1	7	2	9	0	8	0	1	0	6	7	2
	2	8	3	6	1	3	5	8	2	6	7	1
	1	8	3	5	3	5	0	1	0	0	5	2
	0	8	3	6	4	6	4	3	3	2	2	3
	1	7	0	5	3	1	7	0	4	2	0	0
	1	12	2	6	0	3	2	2	2	5	5	7
	0	7	0	9	4	1	0	1	3	0	1	4
	0	8	3	5	8	7	0	0	1	5	0	5
	2	11	1	8	7	0	1	5	1	8	2	2
	1	9	8	5	2	1	3	2	1	8	5	5
	3	7	4	5	5	5	4	1	2	2	3	0
	0	10	8	5	1	3	1	2	6	7	3	5
	2	7	0	5	0	2	4	1	0	5	4	2
	0	7	0	8	0	4	2	3	2	0	8	10
	1	9	2	11	1	2	3	1	7	0	2	0
	5	7	4	11	4	2	4	2	6	2	1	0
	1	12	0	7	2	1	0	2	2	1	3	4
	2	10	0	7	0	3	5	1	2	0	2	7
	2	7	2	6	2	5	0	2	5	0	6	1
	1	7	1	7	1	2	0	1	4	3	4	2
	5	9	0	6	2	0	0	1	5	4	10	2
	2	7	3	6	3	0	1	2	6	1	1	2
	0	5	1	5	0	2	5	2	3	0	3	0
	4	1	5	9	0	1	3	2	3	2	1	1
	1	6	0	7	2	8	3	0	1	0	2	4
	2	4	0	5	0	0	5	2	3	0	0	1
	1	6	2	11	4	0	0	0	1	8	0	0
	1	7	2	6	0	1	1	1	4	1	1	1
	0	8	0	7	3	7	7	0	1	0	4	1
	1	11	5	6	0	1	1	3	4	0	0	1
	2	10	5	8	8	4	1	0	0	5	0	4
	2	7	7	5	1	4	4	3	1	2	1	5
	3	8	2	5	0	1	0	0	4	7	0	1
	0	15	3	8	1	2	1	0	5	0	1	1
	7	10	0	8	4	2	1	1	2	5	0	1
	2	7	1	5	0	1	2	6	1	4	0	1
	2	7	1	7	0	4	4	9	1	1	5	0
	4	7	3	12	2	2	1	0	3	2	5	2
	0	15	0	5	0	1	4	0	10	0	0	2
	1	13	6	5	1	6	0	0	0	1	3	3
	3	9	3	5	4	1	2	3	0	2	0	0
	2	7	6	7	1	0	2	1	2	0	4	2
	0	7	3	6	0	0	2	3	5	1	0	0
	0	7	6	8	10	2	0	1	2	6	0	2
	0	15	1	5		4	1	1	1	2	1	1
	0	8	13	6		4	3	1	0	13	5	1
	3	7	2	11		6	7	0	0	7	5	2
	1	10	5	6		0	0	1	3	5	1	7
	0	12	4	6		1	0	1	0	0	4	1
	0	7	0	6		0	1	2	4	0	3	4
	2	15	3	5		0	3	0	0	3	3	3
	0	7	5	9		7	1	0	2	3	0	2
	3	7	1	5		2	1	2	0	6	4	1
	0	7	2	7		7	2	1	0	1	1	4
	2	8	2	10		0	6	1	0	5	2	6
	7	7	8	6		8	4	0	1	2	9	5
	1	7	2	5		1	3	3	1	1	5	6
	1	11	3	7		0	1	5	0	1	4	0
	0	7	3	6		1	10	5	0	5	6	4
	3	10	4	7		4	1	4	0	2	2	1
	3	8	3	6		4	2	2	2	0	2	1
	1	8	1	6		5	2	2	3	2	2	1
	4	5	4	5		1	2	0	2	3	1	1
	0	11	4	5		6	1	3	0	3	3	2
	0	11	4	6		4	6	4	1	3	5	3
	8	7	3	5		1	5	3	0	0	3	3
	0	7	6	9		4	3	2	5	6	4	0
		4	0	7		1	3	5	1	4	8	6
		8	3	6		3	4	0	3	3	2	3
		7	1	5		3	1	0	0	0	2	3
		7	3	6		0	2		8	1	0	0
		7	2	6		0	6		0	4	3	2
		8	6	6		1	2		2	1	3	7
		4	5	6		0	3		0	3	1	0
		2	3	6		5	2		3	0	8	4
		5	2	5		3	3		1	2	4	3
		11	2	6		0	4		2	2	0	4
		8	1	12		0	4		2	3	14	0
		9	0	5		0	1		3	6	2	2
		7	1	5		2	2		0	1	0	2
		7	0	10		1	2		6	3	2	0
		5	4	7		3	1		0	3	4	3
		6	1	5		5	1		3	5	3	3
		3	2	7		0	1		1	3	7	3
		7	0	5		1	8		0	2	0	1
		8	3	9			1		2	1	2	3
		3	6	7			3		7	5	3	7
		9	1	7			0		1	1	1	1
		10	1	5			0		2	1	1	4
		8	6	5			3		1		1	4
		5	6	7			6		1		0	4
		5	5	5			2		8		0	6
		8	2	7			2		5		0	0
		13	2	7			3		0		4	1
		7	3	7			0		1		0	1
		18	0	6			2		0		2	2
		8	1	7			1		1		2	5
		7	1	6			1		0		3	1
		7	3	5			1		2		0	4
		10	0	5			2		1		6	2
		16	4	5			5		1		1
		7	0	5			2				3
		12	2	5			1				4
		12	1	6			1				0
		8	1	8			7				0
		11	0	11			1				4
		7	0	10			3
		7	1	5			3
		10	0	7			2
		7	2	5
		7	2	6
		13	3	6
		8	3	5
		7	1	5
		8	0	6
		12	1	6
		7		5
		13		5
		8		6
		8		8
		7		6
		12		6
		7		5
		9		6
		7		5
		7		6
		8		15
		7		10
		8		7
		11		7
		7		6
		9		5
		9		5
		11		6
		11		6
		7		7
		8		15
		9		13
		8		5
		7		6
		16		5
		10		6
		7		9
		8		6
		10		7
		7		6
		8		6
		8		7
		7		7
		9		6
		8		5
		9		6
		11		15
		7		8
		8		7
		7		6
		14		10
		11		5
		25		5
		10		12
		10		5
		8		6
		8		7
		13		5
		7		5
		16		15
		7		7
		17		7
		7		7
		13		8
		7		7
		10
		8
		7
		12
		15
		18
		14
		10
		15
		9
		7
		7
		15
		7

## Sheet: Fig3g
	UTR			⍺-ADP-hept			β-ADP-hept
	CTRL	ΔTIFA	ΔALPK1	CTRL	ΔTIFA	ΔALPK1	CTRL	ΔTIFA	ΔALPK1
	199.665	84.876	99.507	0	73.62	86.001	480.609	100.242	64.62
	0	0	18.135	74.748	2.244	77.679	297.573	100.242	22.98
	167.028	14.304	35.358	188.472	5.301	19.605	405.609	7.551	54.96
	194.448	108.198	81.843	97.416	112.989	53.094	211.218	71.064	69.864

[truncated: 15 more sheets: Fig3i, Fig4c, Fig4d, Fig4f, Fig5b, Fig5d, Fig5f, Fig5h, Fig6b, Fig6d, Fig6e, Fig6g, Fig6h, Fig7b, Fig7d]
