# Supplementary material for: The ALPK1/TIFA/NF-κB axis links a bacterial carcinogen to R-loop-induced replication stress
Source: Nat Commun. 2020 Oct 9;11:5117. doi: 10.1038/s41467-020-18857-z (PMC7547021; doi:10.1038/s41467-020-18857-z)
Supplement: Supplementary file 5 — Supplementary Data 2 [file 41467_2020_18857_MOESM5_ESM.xlsx]

## Sheet: p-values
Fig1b						Fig1e						Fig1f
	Dunn's multiple comparisons test	Adjusted P Value				Tukey's multiple comparisons test			Adjusted P Value			Tukey's multiple comparisons test		Adjusted P Value
	CTRL vs. MOI20	<0.000000000000001	A-B			UTR - H. pylori (P12)	AGS CTRL		0.0007			UTR:AGS WT vs. UTR:TIFA ko		0.9999
	CTRL vs. MOI50	<0.000000000000001	A-C									UTR:AGS WT vs. UTR:ALPK1 ko		0.9992
	MOI20 vs. MOI50	<0.000000000000001	B-C			H. pylori (P12)	AGS CTRL vs. ΔTIFA		0.014			UTR:AGS WT vs. MOI 50:AGS WT		0.019
	MOI20 vs. CTRL	<0.000000000000001	B-D				AGS CTRL vs. ΔAlpk1		0.0084			MOI 50:AGS WT vs. MOI 50:TIFA ko		0.0491
	MOI20 vs. MOI20	<0.000000000000001	B-E									MOI 50:AGS WT vs. MOI 50:ALPK1 ko		0.0367
	MOI20 vs. MOI20	<0.000000000000001	B-H
	MOI50 vs. MOI50	<0.000000000000001	C-F
	MOI50 vs. MOI50	<0.000000000000001	C-I
	CTRL vs. MOI20	0.172675	J-K
	CTRL vs. MOI50	0.811957	J-L
				Fig2c
	Dunn's multiple comparisons test	Adjusted P Value			Tukey's multiple comparisons test		Adjusted P Value
	UTR vs. Hp WT	<0.000000000000001
	UTR vs. CPT	<0.000000000000001			UTR vs. Hp WT		1e-05
	Hp WT vs. Hp WT TRP	<0.000000000000001			UTR vs. Hp WT+ BAY11		>0.99999
	Hp WT vs. Hp WT+ BAY11 [1μM]	<0.000000000000001			UTR vs. Hp WT+ TRP		>0.99999
	Hp WT vs. TNFα	<0.000000000000001			UTR vs. TNFa		0.00165
	TRP vs. Hp WT TRP	>0.999999999999999			UTR vs. CPT		0.99992
	BAY11 [1μM] vs. Hp WT+ BAY11 [1μM]	>0.999999999999999			Hp WT vs. Hp WT+ BAY11		1e-05
					Hp WT vs. Hp WT+ TRP		1e-05
Fig3b				Fig3c					Fig3e				Fig3f				Fig3g			Fig3i
	Dunn's multiple comparisons test	Adjusted P Value			Tukey's multiple comparisons test		Adjusted P Value			Tukey's multiple comparisons test	Adjusted P Value			Dunn's multiple comparisons test	Adjusted P Value		Tukey's multiple comparisons test	Adjusted P Value			Dunn's multiple comparisons test		Adjusted P Value
	UTR vs. WT	<0.000000000000001	A-B											UTR vs. WT	<0.000000000000001	A-B	CTRL b-ADP-hept vs. ΔALPK1 b-ADP-hept	6.6e-05			UTR vs. WT		<0.000000000000001
	UTR vs. ΔPAI	>0.999999999999999	A-C		CTRL vs. WT		2.86e-05			CTRL vs. WT	0.0022			UTR vs. a-ADP-hept	>0.999999999999999	A-C	CTRL b-ADP-hept vs. ΔTIFA b-ADP-hept	2.7e-05			UTR vs. PAI		0.0900124
	UTR vs. ΔRfaE	0.06895	A-D		CTRL vs. dRfaE		0.979004			CTRL vs. ΔRfaE	0.3109			UTR vs. b-ADP-hept	<0.000000000000001	A-D	CTRL vs. CTRL b-ADP-hept	0.002929			UTR vs. RfaE		0.000978505
	WT vs. ΔPAI	<0.000000000000001	B-C		CTRL vs. dPAI		0.982917			WT vs. ΔRfaE	0.0051			a-ADP-hept vs. b-ADP-hept	<0.000000000000001	C-D	a-ADP-hept vs. b-ADP-hept	0.000196			UTR vs. a -ADP-hept		0.38699
	WT vs. ΔRfaE	<0.000000000000001	B-D		WT vs. dRfaE		5.871e-05							b-ADP-hept vs. b-ADP-hept	<0.000000000000001	D-H					UTR vs. B-ADP-hept		<0.000000000000001
					WT vs. dPAI		5.639e-05							b-ADP-hept vs. b-ADP-hept	<0.000000000000001	D-L					WT vs. PAI		<0.000000000000001
																					WT vs. RfaE		<0.000000000000001
Fig4c					Fig4d					Fig4f											a -ADP-hept vs. b-ADP-hept		<0.000000000000001
	Dunn's multiple comparisons test	Adjusted P Value				Dunn's multiple comparisons test	Adjusted P Value				Dunn's multiple comparisons test	Adjusted P Value
AGS CTRL	UTR vs. MOI 50	<0.000000000000001	A-B			UTR vs. MOI 50	<0.000000000000001	A-B			UTR vs. moi50	<0.000000000000001	A-B
	UTR vs. α-ADP-hept	>0.999999999999999	A-D			UTR vs. CPT	<0.000000000000001	A-C			UTR vs. dPAI	>0.999999999999999	A-C
	UTR vs. β-ADP-hept	<0.000000000000001	A-F			UTR vs. PDS	<0.000000000000001	A-J			UTR vs. dRFaE	1.71313e-07	A-D
	CTRL Hp MOI 50 vs. ΔALPK1 MOI 50	1.2e-14	B-I			MOI 50 vs. CPT	>0.999999999999999	B-C			UTR vs. TNFa	>0.999999999999999	A-K
	CTRL Hp MOI 50 vs. ΔTIFA MOI 50	<0.000000000000001	B-P			MOI 50 vs. PDS	0.446828	B-J			MOI50 vs. dPAI	<0.000000000000001	B-C
	CTRL α-ADP-hept vs. CTRL β-ADP-hept	<0.000000000000001	D-F								MOI50 vs. dRFaE	<0.000000000000001	B-D
	CTRL β-ADP-hept vs. ΔALPK1 β-ADP-hept	1e-15	F-M								MOI50 vs. BAY11 + MOI50	<0.000000000000001	B-H
	CTRL β-ADP-hept vs. ΔTIFA β-ADP-hept	<0.000000000000001	F-T								MOI50 vs. TRP +MOI50	<0.000000000000001	B-J
ΔALPK1	UTR vs. MOI 50	0.742459	H-I
	UTR vs. α-ADP-hept	>0.999999999999999	H-K
	UTR vs. β-ADP-hept	>0.999999999999999	H-M
	α-ADP-hept vs. β-ADP-hept	0.0471526	K-M
ΔTIFA	UTR vs. MOI 50	>0.999999999999999	O-P
	UTR vs. α-ADP-hept	>0.999999999999999	O-R
	UTR vs. β-ADP-hept	0.000804266	O-T
	α-ADP-hept vs. β-ADP-hept	0.114451	R-T
Fig5b					Fig5d					Fig5d						Fig5h
	Dunn's multiple comparisons test	Summary	Adjusted P Value			Dunn's multiple comparisons test	Summary	Adjusted P Value			Dunn's multiple comparisons test	Summary	Adjusted P Value				Dunn's multiple comparisons test	Summary	Adjusted P Value
.-DOX	UTR vs. MOI20	**	0.00562847	A-B	.-DOX	UTR vs. MOI 20	****	4.57e-13	A-B	.-DOX	UTR vs. b-ADP-hept	****	3e-15	A-B		.-DOX	UTR vs. a-ADP-hept	ns	>0.999999999999999
	UTR vs. MOI50	****	<0.000000000000001	A-C		UTR vs. MOI 50	****	<0.000000000000001	A-C		UTR vs. a-ADP-hept	****	<0.000000000000001	A-C			UTR vs. β-ADP-hept	****	<0.000000000000001
	UTR vs. CPT	****	<0.000000000000001	A-D	.-DOX vs +DOX	UTR vs. UTR	ns	>0.999999999999999	A-D		a-ADP-hept vs. b-ADP-hept	****	<0.000000000000001	B-C			α-ADP-hept vs. β-ADP-hept	****	<0.000000000000001
.-DOX vs +DOX	MOI20 vs. MOI20	****	6.55983e-09	B-F	.-DOX	MOI 20 vs. MOI 50	****	1.28435e-09	B-C	.-DOX vs +DOX	b-ADP-hept vs. b-ADP-hept	****	<0.000000000000001	C-F		.-DOX vs +DOX	β-ADP-hept vs. β-ADP-hept	****	<0.000000000000001
	MOI50 vs. MOI50	****	4.836e-12	C-G	.-DOX vs +DOX	MOI 20 vs. MOI 20	****	<0.000000000000001	B-E	.+DOX	UTR vs. b-ADP-hept	ns	>0.999999999999999	D-E		.-DOX	UTR vs. a-ADP-hept	ns	>0.999999999999999
	MOI50 vs. CPT	****	<0.000000000000001	C-H	.-DOX vs +DOX	MOI 50 vs. MOI 50	****	<0.000000000000001	C-F		UTR vs. a-ADP-hept	ns	0.264954	D-F			UTR vs. β-ADP-hept	ns	0.221777
	CPT vs. CPT	****	<0.000000000000001	D-H	.+DOX	UTR vs. MOI 20	****	2.2189e-11	D-E		a-ADP-hept vs. b-ADP-hept	ns	>0.999999999999999	E-F			α-ADP-hept vs. β-ADP-hept	ns	>0.999999999999999
.-DOX	UTR vs. MOI20	**	0.00163195	E-F		UTR vs. MOI 50	***	0.000712783	D-F
	UTR vs. MOI50	ns	>0.999999999999999	E-G
	UTR vs. CPT	****	<0.000000000000001	E-H
Fig6b					Fig6d					Fig6e						Fig6g					Fig6h
	Dunn's multiple comparisons test	Summary	Adjusted P Value			Dunn's multiple comparisons test	Summary	Adjusted P Value			Dunn's multiple comparisons test	Summary	Adjusted P Value				Dunn's multiple comparisons test	Summary	Adjusted P Value			Dunn's multiple comparisons test	Adjusted P Value
	UTR vs. MOI20	****	<0.000000000000001	A-B		UTR vs. MOI50	****	<0.000000000000001	A-C	.-DOX	UTR vs. MOI50	****	<0.000000000000001	A-B			CTRL vs. HP WT	***	0.000194676			CTRL vs. HP WT	<0.000000000000001
	UTR vs. MOI50	****	<0.000000000000001	A-C		UTR vs. a-ADP-hept	***	0.000131546	A-D		UTR vs. b-ADP-hept	****	<0.000000000000001	A-D			HP WT vs. HP dPAI	****	<0.000000000000001			HP WT vs. HP dPAI	<0.000000000000001
	UTR vs. CPT	****	<0.000000000000001	A-F		UTR vs. b-ADP-hept	****	<0.000000000000001	A-E	.-DOX vs +DOX	MOI50 vs. MOI50	****	<0.000000000000001	B-F			HP WT vs. HP dRfaE	****	1.55609e-09			HP WT vs. HP dRfaE	<0.000000000000001
						a-ADP-hept vs. b-ADP-hept	****	<0.000000000000001	D-E	.-DOX	a-ADP-hept vs. b-ADP-hept	****	<0.000000000000001	C-D			HP WT vs. HP + TRP	****	7.316e-10			HP WT vs. HP + TRP	<0.000000000000001
										.-DOX vs +DOX	b-ADP-hept vs. b-ADP-hept	****	2.90108e-10	D-H			HP WT vs. HP + BAY11	****	3.375e-12			HP WT vs. HP + BAY11	<0.000000000000001
										.+DOX	UTR vs. MOI50	****	<0.000000000000001	E-F			HP WT vs. TNFa	****	1e-15			HP WT vs. TNFa	<0.000000000000001
											UTR vs. b-ADP-hept	****	1.46631e-06	E-G
											a-ADP-hept vs. b-ADP-hept	****	<0.000000000000001	G-H
Fig7b						Fig7d
	Tukey's multiple comparisons test	Summary	Adjusted P Value				Tukey's multiple comparisons test	Summary	Adjusted P Value
	UTR vs. WT	**	0.003	A-B
	UTR vs. ΔRfaE	ns	0.7805	A-C		24h	UTR24 vs. WT24	ns	>0.9999
	WT vs. ΔRfaE	**	0.0056	B-C			UTR24 vs. Stauro24	*	0.0267
							WT24 vs. Stauro24	*	0.0358
						6h	UTR6 vs. WT6	ns	>0.9999
							UTR6 vs. Stauro6	ns	0.4027
							WT6 vs. Stauro6	ns	0.4852
Suppl1c
	Dunn's multiple comparisons test	Summary	Adjusted P Value
	CTRL vs. HP	****	<0.000000000000001	A-B
	HP vs. TIFA Compl HP	ns	>0.999999999999999	B-F
	HP vs. ALPK1 KO HP	****	6.9e-14	B-H
	HP vs. DTIFA HP wt	****	<0.000000000000001	B-J
	TIFA Compl UTR vs. TIFA Compl HP	****	<0.000000000000001	E-F
	ALPK1 KO UTR vs. ALPK1 KO HP	ns	0.134738	G-H
	DTIFA vs. DTIFA HP wt	ns	0.0771807	I-J
Suppl2a
	Dunn's multiple comparisons test	Summary	Adjusted P Value			Supp Fig2c
	UTR vs. HP WT	ns	>0.999999999999999	A-B			Dunn's multiple comparisons test	Summary	Adjusted P Value
	UTR vs. CPT	****	<0.000000000000001	A-D			UTR vs. HP wt	****	<0.000000000000001	A-B
							UTR vs. NAC HP wt	****	<0.000000000000001	A-I
							HP wt vs. NAC HP wt	ns	>0.999999999999999	B-I
Supp Fig3e					Supp Fig3f					Supp Fig3h
	Dunn's multiple comparisons test	Summary	Adjusted P Value			Dunn's multiple comparisons test	Summary	Adjusted P Value			Dunn's multiple comparisons test	Summary	Adjusted P Value
CTRL	UTR vs. Hp WT	ns	>0.9999	A-B		UTR vs. HP wt	****	<0.000000000000001	A-B		UTR vs. Hp WT	ns	>0.999999999999999	A-B
	UTR vs. a-ADP-hept	ns	>0.9999	A-C		UTR vs. HP dRfaE	ns	0.0847809	A-D		UTR vs. dPAI	ns	>0.999999999999999	A-C
	UTR vs. b-ADPhept	ns	>0.9999	A-D		UTR vs. HP dRfaE TNFa	ns	>0.999999999999999	A-E		UTR vs. dRfaE	ns	0.906343	A-D
	Hp WT vs. dALPK1 Hp WT	ns	>0.9999	B-F		UTR vs. TNFa	ns	>0.999999999999999	A-F		UTR vs. a-ADP-hept	ns	>0.999999999999999	A-E
	Hp WT vs. dTIFAHp WT	ns	0.2122	B-J		HP wt vs. HP dRfaE	****	<0.000000000000001	B-D		UTR vs. b-ADP-hept	ns	>0.999999999999999	A-F
CTRL	a-ADPhept vs. b-ADPhept	ns	>0.9999	C-D		HP dRfaE vs. HP dRfaE TNFa	ns	0.682102	D-E		Hp WT vs. dPAI	ns	>0.999999999999999	B-C
	CTRL b-ADPhept vs. dALPK1 b-ADPhept	ns	>0.9999	D-H		HP dRfaE TNFa vs. TNFa	ns	0.178373	E-F		Hp WT vs. dRfaE	ns	>0.999999999999999	B-D
	CTRL b-ADPhept vs. dTIFA b-ADPhept	ns	>0.9999	D-L							Hp WT vs. a-ADP-hept	ns	>0.999999999999999	B-E
											Hp WT vs. b-ADP-hept	ns	>0.999999999999999	B-F
suppFig4a				suppFig4b			suppFig4c
	Dunn's multiple comparisons test	Adjusted P Value			Mann Whitney test			Dunn's multiple comparisons test	Summary	Adjusted P Value						SuppFig4d
AGS CTRL	UTR vs. MOI 50	<0.000000000000001	A-B		P value	<0.000000000000001		AGS WT UTR vs. AGS WT MOI 50	****	<0.000000000000001	A-B						Dunn's multiple comparisons test	Summary	Adjusted P Value
	UTR vs. α-ADP-hept	>0.999999999999999	A-D		Exact or approximate P value?	Exact		AGS WT MOI 50 vs. AGS TIFA KO MOI 50	****	<0.000000000000001	B-D						UTR vs. MOI 50	****	<0.000000000000001	A-B
	UTR vs. β-ADP-hept	<0.000000000000001	A-F		P value summary	****		AGS WT MOI 50 vs. AGS TIFA COMP MOI 50	ns	>0.999999999999999	B-J						MOI 50 vs. dRFaE	****	<0.000000000000001	B-C
	CTRL Hp MOI 50 vs. ΔALPK1 MOI 50	1.2e-14	B-I					AGS TIFA KO vs. AGS TIFA KO MOI 50	ns	>0.999999999999999	C-D						MOI 50 vs. dRFaE + TNFa	****	<0.000000000000001	B-D
	CTRL Hp MOI 50 vs. ΔTIFA MOI 50	<0.000000000000001	B-P					AGS TIFA COMP UTR vs. AGS TIFA COMP MOI 50	****	<0.000000000000001	I-J						MOI 50 vs. MOI 50 +NaC 1mM	ns	>0.999999999999999	B-E
	CTRL α-ADP-hept vs. CTRL β-ADP-hept	<0.000000000000001	D-F														MOI 50 vs. MOI 50 +NaC 2mM	*	0.0247452	B-F
	CTRL β-ADP-hept vs. ΔALPK1 β-ADP-hept	1e-15	F-M														MOI 50 vs. TNFa	****	<0.000000000000001	B-I
	CTRL β-ADP-hept vs. ΔTIFA β-ADP-hept	<0.000000000000001	F-T														dRFaE vs. dRFaE + TNFa	ns	>0.999999999999999	C-D
ΔALPK1	UTR vs. MOI 50	0.742459	H-I														dRFaE vs. TNFa	ns	>0.999999999999999	C-I
	UTR vs. α-ADP-hept	>0.999999999999999	H-K														dRFaE + TNFa vs. TNFa	*	0.0125662	D-I
	UTR vs. β-ADP-hept	>0.999999999999999	H-M														MOI 50 +NaC 1mM vs. NaC 1mM	****	<0.000000000000001	E-G
	α-ADP-hept vs. β-ADP-hept	0.0471526	K-M														MOI 50 +NaC 2mM vs. NaC 2mM	****	<0.000000000000001	F-H
ΔTIFA	UTR vs. MOI 50	>0.999999999999999	O-P
	UTR vs. α-ADP-hept	>0.999999999999999	O-R
	UTR vs. β-ADP-hept	0.000804266	O-T
	α-ADP-hept vs. β-ADP-hept	0.114451	R-T
suppFig5a					suppFig5c					suppFig5e						suppFig5f							Supp Fig5g
	Dunn's multiple comparisons test	Summary	Adjusted P Value			Dunn's multiple comparisons test	Summary	Adjusted P Value			Dunn's multiple comparisons test	Summary	Adjusted P Value				Dunn's multiple comparisons test	Summary	Adjusted P Value					Dunn's multiple comparisons test	Summary	Adjusted P Value
.-DOX	UTR vs. MOI 20	ns	>0.9999999999	A-B	.-DOX	UTR vs. MOI 20	****	4.57e-13	A-B		UTR vs. MOI50	****	<0.000000000000001	A-B		.-DOX	UTR vs. a-ADP-hept	ns	>0.999999999999999	A-B				-DOX UTR vs. -DOX MOI 50	****	<0.000000000000001	A-B
	UTR vs. MOI 50	ns	0.90372	A-C		UTR vs. MOI 50	****	<0.000000000000001	A-C		UTR vs. dPAI	ns	>0.999999999999999	A-J			UTR vs. β-ADP-hept	ns	>0.999999999999999	A-C				-DOX UTR vs. +DOX UTR	ns	>0.999999999999999	A-C
	UTR vs. CPT	**	0.00269572	A-D	.-DOX vs +DOX	UTR vs. UTR	ns	>0.999999999999999	A-D		UTR vs. dRFAE	ns	>0.999999999999999	A-K			α-ADP-hept vs. β-ADP-hept	ns	>0.999999999999999	B-C				-DOX UTR vs. +DOX MOI 50	ns	>0.999999999999999	A-D
.-DOX vs +DOX	MOI 20 vs. MOI 20	ns	>0.9999999999	B-F	.-DOX	MOI 20 vs. MOI 50	****	1.28435e-09	B-C		UTR vs. dRFaE + TNFa	ns	>0.999999999999999	A-L		.-DOX vs +DOX	β-ADP-hept vs. β-ADP-hept	ns	0.0900241	C-F				-DOX MOI 50 vs. +DOX MOI 50	****	<0.000000000000001	B-D
.-DOX vs +DOX	MOI 50 vs. MOI 50	ns	>0.9999999999	C-G	.+DOX	UTR vs. MOI 20	****	2.2189e-11	D-E		UTR vs. MOI 50 +NAC	****	<0.000000000000001	A-M		.+DOX	UTR vs. a-ADP-hept	ns	>0.999999999999999	D-E				+DOX UTR vs. +DOX MOI 50	ns	>0.999999999999999	C-D
						UTR vs. MOI 50	***	0.000712783	D-F		MOI50 vs. BAY11 + MOI50	****	<0.000000000000001	B-F			UTR vs. β-ADP-hept	ns	>0.999999999999999	D-F
											MOI50 vs. TRP +MOI50	****	<0.000000000000001	B-H			α-ADP-hept vs. β-ADP-hept	ns	>0.999999999999999	E-F
											MOI50 vs. dPAI	****	<0.000000000000001	B-J
											MOI50 vs. dRfaE	****	<0.000000000000001	B-K
											BAY11 vs. BAY11 + MOI50	ns	>0.999999999999999	C-D
											TRP vs. TRP +MOI50	ns	>0.999999999999999	G-H
suppFig6b					suppFig6c						MOI 50 +NAC vs. NAC	****	<0.000000000000001	M-N
	Dunn's multiple comparisons test	Summary	Adjusted P Value			Dunn's multiple comparisons test	Summary	Adjusted P Value			MOI50 vs. BAY11 + MOI50	****	<0.000000000000001	B-F
	UTR vs. Hp WT	ns	>0.99	A-B		UTR vs. Hp WT	ns	>0.999999999999999	A-B
	UTR vs. dPAI	****	3.0227e-08	A-C		UTR vs. ΔPAI	****	4.12068e-05	A-C	suppFig6d					suppFig6f
	UTR vs. dRFaE	***	0.000563387	A-D		UTR vs. ΔRfaE	ns	>0.999999999999999	A-D		Dunn's multiple comparisons test	Summary	Adjusted P Value			Dunn's multiple comparisons test	Mean rank diff.	Significant?	Summary	Adjusted P Value
	UTR vs. Hp WT + BAY 11	ns	0.0910418	A-F		UTR vs. Hp WT + BAY 11	****	<0.000000000000001	A-F		UTR vs. Hp WT	****	<0.000000000000001	A-B		UTR vs. WT	-561.5	Yes	****	<0.000000000000001	A-B
	UTR vs. TNFa	****	1.91152e-06	A-G		UTR vs. TNFa	****	<0.000000000000001	A-G		UTR vs. ΔPAI	ns	0.382168	A-C		UTR vs. dRfaE	-200	Yes	****	2.7701e-11	A-C
	UTR vs. Hp WT + TRP	*	0.0185944	A-I		UTR vs. Hp WT + TRP	****	5.54444e-07	A-I		UTR vs. ΔRfaE	****	<0.000000000000001	A-G		UTR vs. dPAI	-215.6	Yes	****	6.7e-13	A-D
	Hp WT vs. dPAI	****	2.52648e-07	B-C		Hp WT vs. ΔPAI	****	8.1955e-06	B-C		UTR vs. TNFα	**	0.00269822	A-J		WT vs. dRfaE	361.6	Yes	****	<0.000000000000001	B-C
	Hp WT vs. dRfaE	**	0.00258339	B-D		Hp WT vs. ΔRfaE	ns	>0.999999999999999	B-D		UTR vs. HP +TRP	****	1.83189e-10	A-K		WT vs. dPAI	345.9	Yes	****	<0.000000000000001	B-D
	Hp WT vs. Hp WT + BAY 11	ns	0.272779	B-F		Hp WT vs. Hp WT + BAY 11	****	<0.000000000000001	B-F		HP WT+BAY 11 vs. BAY11	ns	>0.999999999999999	E-H
	Hp WT vs. Hp WT + TRP	ns	0.0636493	B-I		Hp WT vs. Hp WT + TRP	****	2.98398e-06	B-I

## Sheet: n=x
Fig1b
	CTRL			Alpk1			TIFA			PCNA- CTRL
	UTR	20	50	UTR	20	50	UTR	20	50	UTR	20	50
	649	553	553	553	553	553	553	553	553	500	500	500
Fig2b
	UTR	Hp WT	CPT	TRP	Hp WT TRP	TNFα	BAY11 [1μM]	Hp WT+ BAY11 [1μM]
	602	892	715	522	421	837	954	826
						Fig 3f													Fig3i
Fig3b	UTR	Hp WT	Hp dPAI	Hp dRfaE			CTRL				ALPK1				TIFA					UTR	WT	PAI	RfaE	Alpha -ADP-hept	B-ADP-hept
	798	794	817	990			UTR	hp Wt	alpha hept	beta hept	UTR	hp Wt	alpha hept	beta hept	UTR	hp Wt	alpha hept	beta hept		603	385	525	310	298	416
							602	720	651	706	579	620	644	605	636	624	641	635
Fig4c														Fig4d						Fig4f
	CTRL				ALPK1				TIFA						UTR	MOI 50	CPT	PDS			UTR	moi50	dPAI	dRFaE	1 bay11	1 bay11 + MOI50	TRP	TRP +MOI50	TNFa
	UTR	hp Wt	alpha hept	beta hept	UTR	hp Wt	alpha hept	beta hept	UTR	hp Wt	alpha hept	beta hept			195	192	172	328			307	311	300	291	303	308	319	300	317
	340	428	282	256	243	262	243	258	416	241	224	250
Fig5b										Fig5d										Fig5f										Fig5f
	.-Dox				.+Dox						.-Dox				.+Dox						.-Dox				.+Dox						.-Dox				.+Dox
	UTR	MOI20	MOI50	CPT	UTR	MOI20	MOI50	CPT			UTR	MOI20	MOI50		UTR	MOI20	MOI50				UTR	alpha hept	beta hept		UTR	alpha hept	beta hept				UTR	alpha hept	beta hept		UTR	alpha hept	beta hept
	1752	1683	1382	1640	1500	1535	1500	1637			328	342	357		347	253	324				1752	1752	1571		1500	1752	1505				496	362	313		510	279	269
Fig6b						Fig6d						Fig6e									Fig6g										Fig6h
	UTR	MOI20	MOI50	CPT			UTR	MOI50	alpha hep	beta hept			.-dox				.+dox					UTR	hp Wt	dPAI	dRfaE	BAY11	BAY11+HP	TNFa	TRP	TRP+HP		UTR	hp Wt	dPAI	dRfaE	BAY11	BAY11+HP	TNFa	TRP	TRP+HP
	1565	1468	2142	1661			1562	2140	1428	1326			UTR	hp Wt	alpha hept	beta hept	UTR	hp Wt	alpha hept	beta hept		404	706	851	831	868	763	868	790	691		569	854	851	831	868	763	868	790	691
													955	1044	944	942	982	974	987	908
Supp Fig1c
	CTRL		dALPK1		dTIFA		TIFAcomp
	UTR	Hp WT	UTR	Hp WT	UTR	Hp WT	UTR	Hp WT
	2421	2065	1816	1297	608	738	1140	907
Supp Fig2a										Supp Fig2a
	UTR	Hp WT	CPT	TRP	Hp WT TRP	TNFα	BAY11 [1μM]	Hp WT+ BAY11 [1μM]			UTR	Hp WT	NAC	NAC Hp wt
	721	788	781	450	422	494	892	886			976	670	477	1107
suppFig 3e													Supp Fig3f						Supp Fig3h
	CTRL				ALPK1				TIFA					UTR	Hp WT	dRfaE	RFAE+TNFA	TNFa		UTR	WT	PAI	RfaE	Alpha -ADP-hept	B-ADP-hept
	UTR	hp Wt	alpha hept	beta hept	UTR	hp Wt	alpha hept	beta hept	UTR	hp Wt	alpha hept	beta hept		976	688	604	1254	1505		2422	2760	1736	1888	1872	2047
	967	1028	1008	1076	1048	1022	1028	793	1038	1048	1081	968
suppFig 4a													suppFig4b			suppFig4c							suppFig4d
	CTRL				ALPK1				TIFA					UTR	HP WT		CTRL		dTIFA		TIFAcomp			UTR	MOI 50	dRFaE	dRFaE + TNFa	MOI 50 +NaC 1mM	MOI 50 +NaC 2mM	NaC 1mM	NaC 2mM	TNFa
	UTR	hp Wt	alpha hept	beta hept	UTR	hp Wt	alpha hept	beta hept	UTR	hp Wt	alpha hept	beta hept		100	132		UTR	Hp WT	UTR	Hp WT	UTR	Hp WT		318	308	318	316	380	336	336	305	328
	340	428	282	256	243	262	243	258	416	241	224	250					301	375	281	303	311	386
suppFig5a									suppFig5c									suppFig5e														supp5F										supp5g
	.-Dox				.+Dox					.-Dox				.+Dox					Utr	Hp wt	dPai	dRfaE	dRfae+TNFa	tnfa	Bay11	Bay11+HP	TRP	TRP+50	NAC	NAC+50			.-Dox				.+Dox						-DOX UTR	-DOX MOI 50	+DOX UTR	+DOX MOI 50
	UTR	MOI20	MOI50	CPT	UTR	MOI20	MOI50	CPT		UTR	MOI20	MOI50		UTR	MOI20	MOI50			303	309	298	299	303	213	340	313	317	311	313	313			UTR	alpha hept	beta hept		UTR	alpha hept	beta hept				133	155	127	102
	975	977	927	797	1000	931	997	925		328	342	357		347	253	324																	845	799	853		833	808	857
suppFig6b										suppFig6c										suppFig6d										suppFig6f
	UTR	Hp WT	PAI	RfaE	BAY 11	Hp WT + BAY 11	TNF	TRP	Hp WT + TRP		UTR	Hp WT	PAI	RfaE	BAY 11	Hp WT + BAY 11	TNF	TRP	Hp WT + TRP		UTR	Hp WT	ΔPAI	HP+BAY 11 [0.1μM]	ΔRfaE	BAY11 [1μM]	TRP	TNFα [10nM]	HP +TRP		UTR	WT	dRfaE	dPAI
	974	978	977	981	960	972	889	958	932		1022	1026	1025	1029	1008	1020	931	1006	976		604	748	626	675	587	641	441	436	455		190	290	305	298
