# Supplementary material for: The ALPK1/TIFA/NF-κB axis links a bacterial carcinogen to R-loop-induced replication stress
Source: Nat Commun. 2020 Oct 9;11:5117. doi: 10.1038/s41467-020-18857-z (PMC7547021; doi:10.1038/s41467-020-18857-z)
Supplement: Supplementary file 6 — Supplementary Data 3 [file 41467_2020_18857_MOESM6_ESM.xlsx]

## Sheet: Supp Fig1c
	CTRL		ΔALPK1		ΔTIFA		TIFA Comp
	UTR	Hp WT	UTR	Hp WT	UTR	Hp WT	UTR	Hp WT
	4	5	6	3	2	0	3	0
	4	0	7	3	8	5	0	4
	1	0	5	0	2	3	3	12
	4	9	2	5	1	3	2	3
	6	22	1	5	3	5	0	11
	1	14	1	1	3	4	0	11
	4	10	2	2	0	8	0	10
	2	3	4	4	1	3	0	5
	0	10	5	2	1	0	3	4
	0	9	4	7	1	1	2	4
	3	10	4	3	2	4	6	0
	2	11	4	1	3	4	3	7
	5	11	0	0	2	7	4	4
	4	6	2	6	1	7	10	5
	3	9	0	4	0	0	3	6
	5	8	2	1	0	1	1	9
	1	11	4	6	1	2	2	9
	4	7	3	6	0	4	5	11
	2	1	9	4	1	0	3	8
	4	1	4	0	0	4	2	9
	4	8	6	3	2	2	0	4
	2	6	4	5	2	1	1	5
	9	1	8	0	9	3	3	17
	3	6	6	4	1	1	2	3
	15	12	14	3	3	4	8	13
	4	22	13	4	0	0	0	15
	3	13	3	9	6	4	1	11
	4	15	2	3	7	0	0	18
	2	19	12	2	5	6	2	2
	9	15	10	3	1	4	0	5
	6	5	9	0	7	1	3	7
	13	10	0	9	5	4	1	2
	5	17	0	0	4	11	0	2
	4	10	2	2	2	5	1	2
	4	21	1	4	1	2	6	2
	2	21	0	2	4	4	3	5
	8	9	8	3	0	2	1	2
	4	15	5	7	2	3	3	3
	5	13	4	1	6	4	4	5
	2	12	0	3	3	1	7	10
	1	11	0	1	5	7	22	5
	3	11	2	1	2	5	8	9
	0	3	0	6	3	2	0	7
	2	7	1	6	9	5	1	8
	1	20	6	3	3	5	1	0
	0	6	1	3	3	1	3	1
	2	5	1	8	3	2	3	0
	1	3	1	5	5	3	5	5
	2	4	0	5	2	5	0	1
	2	1	3	5	3	4	1	7
	3	5	10	3	3	0	1	2
	3	7	8	13	0	2	3	9
	3	6	4	7	4	8	4	6
	1	6	7	1	3	4	8	5
	3	6	6	5	1	6	1	11
	3	16	2	2	7	5	2	14
	3	20	3	6	3	6	3	10
	1	16	2	3	1	3	4	4
	3	23	7	0	0	2	3	6
	3	16	6	2	2	1	3	9
	3	10	3	3	1	1	1	0
	2	11	5	4	1	1	1	8
	4	2	3	8	0	3	1	4
	3	8	15	5	9	3	0	1
	5	10	5	7	3	6	1	5
	2	8	2	1	6	9	4	7
	4	15	3	6	2	3	11	5
	7	13	5	4	7	0	5	10
	1	14	2	8	0	3	6	8
	2	0	2	9	0	4	8	9
	2	17	10	1	2	1	1	16
	1	15	1	4	7	3	4	4
	3	8	1	0	1	2	5	11
	3	22	6	4	3	5	0	16
	0	8	5	11	3	0	0	14
	6	22	4	2	1	5	0	23
	2	7	7	12	5	4	0	21
	4	12	3	0	7	2	0	13
	2	11	4	5	4	5	0	6
	6	1	4	5	9	5	0	5
	2	6	2	2	4	4	0	14
	5	8	6	4	3	2	0	8
	6	7	1	4	6	1	0	14
	8	0	4	3	2	3	0	11
	4	4	5	3	1	5	2	12
	8	1	1	5	0	3	3	6
	3	6	6	2	3	1	0	6
	8	7	1	4	1	3	1	12
	3	4	2	3	0	3	1	6
	8	6	17	1	2	2	0	0
	0	5	4	7	0	0	1	5
	6	3	3	1	4	0	2	8
	9	8	13	2	4	3	0	10
	4	16	7	3	4	2	1	6
	3	13	3	2	0	0	3	12
	2	8	0	5	1	5	4	6
	0	12	0	1	0	3	1	19
	3	6	6	4	4	2	3	11
	5	16	6	4	2	0	8	6
	5	10	6	12	1	2	1	12
	7	14	4	1	2	2	7	6
	0	13	1	6	2	3	3	6
	5	9	3	2	3	5	3	4
	2	11	4	2	4	6	2	7
	1	10	0	4	4	2	10	10
	6	14	1	4	5	1	3	15
	3	15	0	15	0	3	4	11
	1	3	1	9	4	5	2	8
	6	3	2	3	2	2	4	13
	0	12	2	4	4	9	1	12
	0	5	6	3	5	6	2	11
	0	10	1	2	2	6	1	9
	0	8	3	3	2	7	2	5
	10	9	3	7	0	0	6	13
	0	9	1	1	4	1	3	9
	6	10	5	3	4	11	2	13
	9	5	4	1	2	1	4	8
	1	11	12	1	3	3	0	9
	4	4	7	6	5	6	0	7
	8	6	6	6	0	10	0	7
	0	11	3	3	1	4	0	4
	5	9	7	3	3	0	0	5
	0	7	8	8	5	2	0	9
	1	9	12	5	4	0	2	5
	2	6	11	5	1	8	2	21
	4	6	3	5	1	6	15	5
	3	7	3	3	1	2	6	14
	2	15	4	13	1	2	0	12
	3	8	1	7	1	2	0	6
	0	6	4	1	1	2	1	7
	6	6	1	5	1	5	0	10
	4	11	4	2	5	3	0	6
	9	8	1	6	0	6	0	17
	7	8	10	3	3	4	0	10
	3	10	0	0	4	3	0	1
	7	15	6	2	2	2	0	6
	2	5	0	3	2	1	0	1
	9	11	2	4	4	4	0	9
	4	3	2	8	3	5	1	3
	6	14	1	5	4	0	7	1
	3	10	1	7	5	3	0	17
	4	7	2	1	6	3	1	4
	5	8	3	6	3	4	2	5
	8	6	6	4	7	4	0	9
	2	8	3	8	1	2	0	7
	5	1	5	9	10	3	1	10
	5	11	0	1	1	1	0	7
	3	9	2	13	0	5	1	2
	5	9	4	15	3	4	1	2
	6	3	9	9	1	0	0	4
	1	24	6	5	1	3	1	2
	0	6	5	8	4	4	0	11
	11	7	3	18	3	2	1	0
	4	6	8	6	2	4	3	7
	6	8	5	7	2	1	3	12
	5	2	2	2	0	3	8	9
	7	3	3	8	1	4	0	9
	7	6	5	6	1	4	6	4
	6	6	1	4	8	10	12	11
	6	14	9	6	4	12	0	5
	6	6	0	5	6	1	1	5
	4	6	1	6	4	6	0	7
	3	8	2	12	2	2	1	9
	6	4	8	5	7	9	2	21
	0	9	7	8	3	3	4	2
	12	12	5	5	4	0	4	6
	5	5	6	3	0	5	0	2
	13	4	2	15	10	2	0	10
	10	10	5	5	6	3	3	0
	12	8	7	5	10	2	5	8
	5	11	7	6	5	8	5	11
	9	13	2	7	0	3	13	20
	8	2	4	7	0	6	6	6
	8	6	4	2	2	6	4	16
	3	7	0	8	6	2	2	13
	4	12	5	10	0	1	5	10
	4	5	3	13	0	1	3	0
	9	13	4	9	2	4	3	1
	6	14	4	4	1	2	6	0
	7	7	2	4	1	4	8	0
	4	5	0	0	2	4	2	0
	3	3	3	0	3	1	7	0
	11	6	0	0	2	9	4	0
	10	8	2	6	0	3	7	1
	8	1	0	1	5	2	3	0
	7	6	2	0	1	5	3	0
	2	5	8	6	2	5	0	0
	8	7	5	14	1	5	0	10
	8	16	4	6	3	5	5	3
	4	20	0	7	2	4	7	7
	2	20	8	1	1	1	1	13
	6	14	1	4	7	0	0	8
	3	16	1	5	5	4	2	1
	2	13	0	4	4	3	3	7
	14	12	0	7	1	6	3	8
	6	6	2	3	0	6	7	13
	1	4	1	4	1	2	3	0
	0	4	4	5	0	0	13	4
	1	4	3	1	5	4	17	13
	1	7	2	4	5	1	17	10
	7	7	2	9	1	1	8	9
	3	12	4	6	3	4	5	12
	5	2	2	0	3	1	5	1
	0	8	6	4	2	14	4	4
	2	6	10	6	3	2	3	1
	2	8	2	12	4	2	1	18
	8	3	4	3	1	3	3	12
	2	7	7	6	4	5	0	6
	2	4	1	1	4	4	1	11
	6	18	4	2	4	1	3	9
	0	7	1	7	4	5	0	15
	2	8	9	3	3	5	1	1
	1	13	1	6	3	4	7	6
	1	3	3	4	3	3	0	9
	5	8	11	0	0	7	10	10
	1	13	10	0	0	4	5	8
	9	4	4	0	1	2	4	5
	2	11	3	0	1	4	2	1
	1	5	4	0	4	1	1	0
	13	3	2	1	0	1	5	2
	8	15	4	0	4	5	3	0
	5	1	9	4	2	3	10	4
	7	3	6	1	1	1	5	10
	2	9	6	1	2	1	7	4
	12	2	14	2	1	2	8	5
	9	2	3	2	8	3	1	3
	2	7	11	2	2	5	1	9
	4	7	10	9	0	6	6	5
	2	11	12	3	0	3	4	6
	1	9	11	3	2	1	4	2
	2	7	8	9	2	8	15	7
	4	11	9	5	1	4	0	2
	0	14	4	0	1	7	1	7
	5	10	3	1	1	4	6	5
	5	9	9	4	0	6	4	8
	1	6	7	5	5	7	4	8
	6	6	7	2	5	7	5	7
	2	8	1	4	2	0	0	2
	1	21	6	1	2	5	0	6
	2	10	11	9	0	6	1	12
	2	13	2	7	3	2	4	6
	6	0	1	4	4	1	7	13
	4	14	8	1	0	4	2	9
	3	12	8	11	1	0	5	6
	6	5	12	8	0	2	1	4
	2	13	3	11	3	6	4	11
	1	11	4	3	1	3	6	8
	3	10	0	2	2	2	2	2
	1	2	10	6	3	0	0	4
	12	0	1	8	3	0	2	8
	5	6	5	3	3	0	8	11
	2	6	3	7	1	2	5	12
	4	5	1	9	2	3	2	8
	2	2	5	2	1	2	4	3
	3	3	5	8	1	6	3	9
	4	8	2	11	0	4	3	5
	5	11	8	8	3	0	3	0
	4	9	0	9	2	5	3	7
	6	10	0	4	0	1	3	11
	8	5	6	1	2	6	3	8
	4	5	3	5	3	1	1	8
	1	22	4	10	5	1	0	5
	1	5	5	11	0	8	3	12
	0	5	4	9	2	5	3	4
	12	6	6	7	10	0	7	5
	9	10	8	1	4	0	14	8
	2	7	5	6	7	4	5	10
	5	4	2	3	4	6	1	4
	7	6	9	4	2	6	1	4
	1	8	2	8	1	2	1	6
	11	5	0	0	4	2	1	8
	9	16	5	3	5	5	2	9
	6	6	1	2	6	1	9	8
	9	18	6	17	1	4	1	14
	6	11	4	7	5	1	0	11
	0	7	4	2	5	0	1	12
	0	10	5	6	0	3	1	17
	2	13	5	0	7	5	2	8
	9	4	5	1	2	0	1	11
	5	6	3	3	2	6	1	16
	2	5	9	4	1	3	1	8
	4	15	4	3	3	1	6	12
	5	4	11	1	5	7	3	18
	2	13	5	1	7	1	1	16
	1	0	6	5	4	3	5	11
	6	11	9	0	3	1	3	7
	3	16	2	0	1	5	1	8
	3	8	2	8	1	5	5	5
	9	4	2	8	3	6	4	0
	3	12	4	1	6	4	11	0
	5	14	6	1	7	6	6	1
	1	10	1	4	1	6	0	2
	3	2	4	7	6	3	7	2
	2	6	2	3	1	6	0	1
	5	15	7	5	4	6	2	3
	11	4	2	0	5	5	1	5
	4	4	0	2	3	2	1	3
	4	10	1	8	0	3	2	9
	0	6	5	2	5	3	3	7
	8	4	2	8	2	1	2	2
	6	9	1	3	6	0	6	10
	4	8	2	9	2	3	4	4
	5	1	8	5	5	4	6	7
	2	25	9	5	4	6	5	4
	5	8	15	5	4	3	9	8
	5	9	2	1	0	1	6	3
	4	2	5	4	1	7	0	7
	5	4	3	4	4	2	1	4
	2	8	13	4	4	1	0	10
	3	4	4	2	3	3	3	7
	2	16	13	2	2	3	9	8
	1	6	6	5	0	2	1	8
	3	17	2	2	3	1	2	0
	3	8	2	0	9	4	2	5
	5	9	2	2	0	0	4	8
	6	3	4	2	5	2	3	3
	1	5	7	7	1	6	7	5
	5	5	6	5	3	2	2	0
	3	4	6	6	3	7	5	10
	3	9	1	4	0	5	4	5
	0	4	2	12	5	2	8	13
	3	6	2	3	7	4	4	10
	1	6	3	6	1	4	6	5
	2	2	1	4	1	3	4	2
	7	12	0	0	5	4	5	9
	3	5	1	3	4	4	6	8
	5	6	7	7	1	3	5	5
	2	14	5	8	3	4	7	2
	1	4	5	4	1	2	3	4
	4	12	4	12	1	3	0	4
	1	12	1	6	1	1	0	7
	3	4	0	6	1	5	1	1
	4	11	9	3	2	3	2	6
	2	11	3	11	2	2	2	11
	2	11	5	6	0	3	1	15
	0	2	9	2	2	8	4	1
	1	2	10	0	1	4	0	8
	9	9	9	6	3	5	1	2
	11	6	1	6	1	0	0	5
	0	1	8	7	1	1	5	2
	7	6	7	0	0	3	1	6
	3	12	7	8	1	4	5	5
	1	7	5	3	2	5	0	5
	3	9	2	6	5	3	4	5
	1	3	2	3	1	1	1	6
	6	6	2	3	8	4	1	9
	4	8	3	1	5	2	1	17
	8	13	2	7	1	3	1	3
	3	2	8	4	8	1	0	8
	3	2	1	2	3	3	4	5
	1	2	6	0	3	1	4	7
	4	3	7	4	2	1	1	2
	4	9	3	3	4	8	3	1
	5	6	2	1	0	6	2	1
	4	13	1	4	1	8	15	2
	6	4	4	2	0	2	6	2
	9	15	2	4	1	6	3	15
	4	4	0	6	6	3	3	12
	3	6	2	6	0	4	2	3
	11	7	17	1	0	1	1	3
	2	6	4	2	6	5	0	7
	12	8	5	1	5	4	4	7
	6	6	9	10	0	3	2	4
	2	9	12	1	5	0	4	5
	0	4	9	0	2	2	4	1
	2	13	5	4	7	7	3	6
	6	6	7		2	6	4	3
	9	8	3	9	1	1	1	22
	4	6	2	1	0	4	4	20
	5	5	4	10	3	2	3	10
	0	13	3	1	6	0	4	3
	2	8	1	1	3	0	1	5
	4	4	3	1	2	3	6	1
	10	3	0	4	7	0	1	1
	6	11	7	11	3	5	2	7
	4	7	0	0	0	7	3	6
	8	5	5	15	0	5	2	10
	5	5	1	4	1	2	4	11
	7	12	5	8	0	6	3	1
	5	4	0	3	0	3	7	15
	2	8	9	5	0	1	8	2
	3	9	7	2	3	8	4	3
	1	7	1	7	4	4	4	2
	0	6	8	0	1	5	1	4
	1	7	3	2	9	2	5	3
	6	10	1	5	0	1	0	1
	2	10	1	2	2	2	3	0
	5	7	7	2	2	0	2	2
	5	9	5	6	2	5	6	6
	4	9	9	1	6	7	6	9
	3	11	3	3	6	3	3	2
	5	6	11	9	2	4	4	3
	2	6	5	8	4	6	4	3
	5	13	2	8	2	0	3	0
	1	15	3	6	1	3	2	7
	1	4	7	4	7	9	8	6
	3	6	5	4	0	3	5	18
	4	5	8	7	0	2	3	23
	0	4	3	2	0	6	3	12
	0	9	7	1	0	3	11	7
	2	5	5	4	4	2	1	3
	4	5	5	4	3	3	4	4
	1	13	2	10	9	2	13	9
	0	13	8	11	5	5	7	3
	2	13	10	4	1	8	10	10
	2	9	5	4	1	4	16	7
	6	5	6	4	2	8	0	15
	3	7	4	11	0	5	5	8
	4	2	5	0	1	4	6	7
	3	5	4	3	2	4	7	16
	3	5	6	4	0	1	8	1
	4	3	6	3	0	7	5	8
	1	13	2	3	2	1	8	7
	7	4	6	6	0	4	11	6
	4	2	2	2	5	1	4	21
	3	9	4	8	6	0	4	1
	2	4	10	12	0	4	1	9
	7	6	9	2	0	2	7	7
	2	5	4	7	2	2	6	5
	3	3	4	5	1	7	7	1
	3	10	7	2	0	4	2	10
	2	3	4	3	2	7	8	2
	6	5	4	7	1	6	5	5
	4	5	6	6	0	2	9	10
	7	8	7	0	2	3	4	8
	10	6	7	2	4	7	8	8
	8	4	9	10	2	0	4	8
	3	12	5	4	1	4	4	1
	4	2	0	4	1	1	6	3
	6	5	8	5	5	0	5	11
	1	2	4	0	0	1	6	13
	6	3	7	0	0	4	7	4
	4	6	6	5	7	3	4	7
	2	2	1	5	2	3	3	6
	5	12	3	2	4	3	3	4
	4	10	6	4	0	0	4	2
	5	0		7	8	4	2	21
	1	18	0	6	1	4	2	18
	13	8	0	0	11	6	0	5
	4	8	5	1	1	3	7	4
	7	2	6	1	6	0	9	11
	7	6	3	4	0	4	0	1
	7	2	6	2	2	3	2	10
	14	0	2	8	2	0	1	14
	11	3	4	6	3	3	3	4
	4	11	4	0	1	3	8	12
	4	11	7	0	4	3	7	10
	4	6	3	3	1	7	5	14
	7	6	5	1	3	0	5	13
	8	13	4	1	5	9	2	5
	4	1	5	5	3	0	2	24
	10	15	9	4	5	3	1	11
	6	8	5	8	1	4	4	3
	3	9	5	9	2	3	4	8
	3	12	4	5	1	3	7	4
	3	11	4	2	2	2	4	1
	2	0	1	5	5	2	7	6
	3	5	4	2	0	4	0	9
	4	3	4	5	1	1	3	13
	2	2	3	6	2	5	0	11
	1	5	0	7	1	7	6	4
	5	5	2	2	0	6	0	4
	11	10	5	1	0	5	3	3
	0	6	4	2	1	5	2	0
	4	16	1	0	2	3	3	8
	7	11	1	1	1	0	2	5
	3	1	5	0	4	4	4	18
	0	11	5	3	1	4	3	7
	2	2	8	3	0	1	7	5
	9	5	4	11	8	3	4	6
	2	11	4	6	1	7	6	7
	1	10	2	2	0	9	2	6
	3	6	9	1	2	2	0	9
	3	13	7	1	1	0	8	11
	2	11	2	3	1	3	2	8
	5	15	6	2	2	3	7	12
	4	9	5	2	0	3	7	11
	1	3	2	2	2	4	2	8
	3	5	0	1	1	6	4	3
	3	7	3	3	1	3	2	8
	7	1	3	5	0	3	5	4
	3	9	2	1	5	4	1	10
	15	4	0	7	1	3	5	9
	9	5	4	1	0	4	8	3
	5	11	2	2	0	3	8	4
	3	12	7	5	1	10	5	9
	3	6	14	2	0	0	7	13
	5	9	13	9	9	4	5	1
	5	6	3	2	3	11	2	8
	4	4	2	3	2	3	0	14
	6	7	2	7	1	0	11	7
	7	11	0	5	2	8	4	5
	7	11	0	3	1	11	1	3
	4	4	10	10	1	1	1	8
	6	7	4	4	3	0	0	7
	5	1	3	14	1	1	0	9
	4	3	2	6	2	0	1	3
	6	7	4	7	1	4	0	6
	2	7	1	8	0	1	1	8
	14	6	3	6	0	2	0	1
	3	3	7	11	2	0	0	8
	3	13	5	2	1	1	1	5
	4	6	3	1	4	0	0	7
	2	8	5	2	8	2	1	3
	5	8	0	6	3	0	1	5
	2	16	3	5	2	0	0	5
	2	7	7	3	2	1	0	8
	0	7	9	3	4	7	0	5
	1	5	7	6	2	1	0	9
	3	12	4	4	1	3	1	1
	5	6	1	14	2	5	0	4
	7	5	4	5	3	10	0	8
	4	9	8	12	0	2	2	1
	6	9	0	1	0	1	1	0
	7	9	0	8	3	2	1	3
	3	6	5	12	1	7	0	5
	5	11	7	4	5	8	1	6
	3	4	2	1	0	3	1	9
	4	9	2	3	3	2	0	1
	5	14	4	2	2	1	0	11
	4	10	3	6	2	2	0	7
	3	4	4	8	2	4	2	9
	5	6	5	2	1	6	1	7
	7	5	5	6	0	2	3	13
	3	10	4	0	6	7	1	3
	1	1	1	1	8	9	1	11
	12	2	4	10	1	2	2	3
	3	3	4	1	2	2	0	1
	3	4	4	9	3	1	1	11
	8	6	0	7	5	1	2	4
	2	3	2	12	2	1	1	9
	2	6	0	5	5	4	1	2
	6	0	1	3	0	2	2	5
	3	2	7	8	2	1	0	6
	17	7	1	7	10	1	1	2
	6	4	6	6	5	4	1	1
	6	11	3	5	0	1	0	6
	6	2	2	11	5	4	1	4
	3	4	0	6	5	1	0	3
	6	7	0	2	8	3	2	1
	6	8	3	12	9	2	4	5
	1	5	3	6	4	3	1	5
	7	2	1	8	0	7	5	8
	9	4	6	11	6	1	0	3
	5	5	6	8	15	7	1	4
	7	9	2	4	1	8	0	7
	12	5	2	7	2	1	2	11
	7	7	3	1	5	13	0	10
	4	3	3	4	4	11	0	16
	3	3	2	3	4	8	3	22
	2	7	2	5	9	2	1	7
	2	8	4	9	7	3	4	9
	1	1	5	6	9	1	0	9
	0	0	3	6	4	2	0	0
	9	11	1	5	10	3	1	1
	3	5	5	7	7	2	1	1
	2	5	3	1	11	1	2	8
	9	11	2	2	5	1	1	13
	2	5	2	7	4	0	0	14
	10	8	4	7	12	3	2	7
	3	5	2	14	0	2	1	9
	5	9	7	8	3	4	1	6
	4	9	7	13	3	5	0	9
	1	4	5	7	0	1	1	5
	3	8	8	13	0	2	1	3
	1	10	8	7	10	12	1	13
	2	0	9	4	2	2	2	7
	3	2	10	4	8	4	1	7
	0	1	3	4	6	1	2	26
	1	5	3	5	13	2	1	10
	7	1	2	3	8	2	1	5
	2	4	2	1	1	5	1	2
	5	5	2	9	6	1	0	13
	4	9	10	2	5	1	6	9
	3	11	1	9	3	1	3	0
	4	2	3	7	11	7	1	16
	5	3	1	3	9	3	0	6
	4	8	3	4	5	2	5	7
	4	7	3	4	12	4	9	0
	1	3	3	3	6	5	0	0
	1	11	6	3	9	4	1	0
	7	11	12	18	6	2	4	0
	0	6	5	4	1	3	0	1
	4	14	4	14	13	0	1	15
	8	6	8	5	6	2	1	23
	3	5	8	1	3	1	2	2
	4	5	13	6	8	1	4	6
	2	0	4	8	7	4	2	0
	3	1	8	7	7	10	4	6
	5	3	7	3	11	4	3	5
	5	5	5	0	14	2	4	8
	0	12	2	0	7	8	2	4
	0	17	2	2	2	1	8	5
	1	6	5	9	10	1	10	6
	1	14	1	1	8	2	1	4
	0	21	5	2	10	0	4	10
	5	2	7	3	8	4	1	3
	1	2	3	7	11	6	2	9
	1	9	3	7	6	6	5	2
	1	7	7	5	11	0	6	1
	1	12	6	0	5	1	2	0
	0	29	1	5	0	13	0	6
	13	12	6	7	1	9	4	9
	1	7	5	2	11	4	1	5
	6	9	8	1	7	8	5	1
	1	11	4	3	5	0	2	2
	0	11	4	7		12	1	9
	2	2	3	5		0	1	5
	8	8	4	2		22	0	13
	7	8	2	4		0	6	6
	4	8	6	7		5	8	4
	2	3	12	4		0	5	7
	2	8	2	0		4	2	5
	6	13	3	3		3	2	6
	0	11	7	2		7	3	4
	0	3	1	4		3	3	3
	6	2	4	7		7	3	4
	1	3	12	3		6	4	10
	1	9	4	5		0	1	4
	2	11	1	2		4	0	9
	10	5	1	1		6	1	3
	4	6	4	10		1	3	10
	2	6	6	1		4	3	3
	5	7	5	1		3	6	3
	4	8	3	7		3	3	3
	1	15	0	7		2	2	7
	1	0	4	4		2	3	1
	4	7	0	4		0	0	1
	5	3	1	6		2	1	0
	3	5	7	4		0	5	0
	8	4	8	5		7	1	0
	2	3	1	8		5	2	0
	6	5	4	4		4	2	0
	6	10	5	4		2	0	0
	4	3	0	5		1	1	8
	0	6	2	4		4	2	2
	4	2	0	3		7	2	8
	1	6	0	3		3	1	1
	6	2	1	4		3	3	5
	7	6	1	6		3	2	10
	6	6	3	4		8	5	10
	2	13	4	1		0	3	3
	4	4	10	0		6	1	11
	9	10	0	2		3	0	1
	0	1	1	2		0	3	14
	9	16	3	7		2	1	7
	6	6	10	1		6	0	11
	4	0	3	1		2	1	3
	0	4	11	1		1	3	1
	6	7	7	1		1	3	4
	1	3	4	3		2	4	9
	1	12	2	1		1	4	5
	6	7	3	4		2	1	8
	0	5	4	3		3	3	4
	2	3	6	5		2	2	2
	1	6	10	1		4	7	1
	1	8	4	9		2	12	7
	4	12	7	2		0	6	3
	6	6	7	3		4	1	7
	2	6	0	5		1	1	4
	0	11	8	1		5	0	9
	7	8	1	2		3	1	9
	8	11	5	3		3	0	20
	1	8	4	2		4	0	3
	3	10	5	6		1	2	10
	1	11	1	3		4	0	5
	4	1	9	2		4	1	8
	1	9	2	5		11	1	10
	1	8	12	3		2	0	13
	0	16	1	4		11	1	5
	1	10	5	1		4	3	0
	3	7	3	0		3	2	5
	0	3	2	7		2	1	22
	4	6	6	5		3	5	2
	0	5	7	2		2	0	6
	1	9	3	3		9	3	15
	3	7	5	7		1	3	4
	0	13	6	15		4	0	15
	5	10	2	10		1	2	2
	0	11	7	12		5	1	5
	2	7	1	2		1	2	6
	1	9	3	0		0	0	2
	0	10	7	8		1	3	2
	2	12	1	5		0	4	8
	2	7	1	5		6	5	2
	2	2	0	1		3	6	2
	6	8	10	1		0	3	2
	5	0	2	2		4	3	13
	0	3	0	1		5	0	26
	3	11	0	1		6	1	7
	7	7	0	1		1	2	8
	8	1	2	2		5	0	3
	5	6	2	3		6	3	2
	0	9	3	4		1	0	3
	6	8	8	7		1	4	1
	4	4	3	3		5	2	0
	3	9	4	3		0	1	1
	4	5	3	6		0	7	0
	8	5	2	4		1	3	3
	3	7	1	6		3	2	1
	0	3	1	10		3	2	2
	0	9	3	4		3	1	27
	0	6	7	4		9	10	2
	9	2	0	1		4	1	1
	1	8	6	1		13	11	3
	5	12	6	3		4	6	5
	5	10	0	4		3	7	10
	0	15	2	2		3	6	16
	1	5	12	2		7	5	21
	1	6	8	4		4	1	11
	2	10	6	9		5	6	1
	0	8	8	5		7	1	6
	4	9	5	1		3	5	1
	1	4	2	4		7	3	19
	0	7	1	3		6	5	14
	0	7	3	0		2	7	15
	0	8	3	5		1	4	7
	0	10	2	7		1	8	10
	0	11	0	5		2	9	5
	0	6	4	2		5	1	22
	0	9	2	3		0	4	11
	0	8	4	2		3	0	12
	0	14	4	4		5	3	2
	0	12	7	0		2	0	11
	0	6	3	2		2	1	6
	0	3	3	2		0	0	3
	1	2	5	3		2	10	10
	5	6	5	2		2	3	6
	3	6	5	8		10	4	14
	0	8	2	2		3	6	11
	1	7	2	6		7	1	4
	3	3	3	3		8	0	10
	0	6	2	2		4	1	16
	2	7	5	2		8	2	5
	1	6	1	4		0	1	7
	3	5	3	7		0	0	10
	0	5	0	3			0	11
	4	19	1	0			0	6
	1	10	8	2			2	4
	1	3	3	3			1	7
	3	9	8	5			2	6
	3	3	13	2			0	2
	4	13	5	4			1	5
	0	11	2	8			3	1
	0	7	6	3			2	9
	3	7	2	5			7	2
	4	10	3	3			0	3
	4	14	3	6			3	4
	0	5	1	4			8	13
	3	7	2	6			3	7
	2	2	4	2			2	7
	2	4	1	5			0	14
	2	6	2	3			6	8
	4	7	2	3			1	12
	0	5	3	4			6	9
	4	11	1	3			9	10
	2	8	5	4			1	7
	3	1	2	4			0	9
	2	1	2	4			5	11
	4	4	4	3			3	7
	3	5	2	4			2	12
	0	8	5	5			4	15
	5	6	3	9			5	14
	1	4	13	4			1	3
	3	2	4	4			6	4
	1	7	6	3			2	8
	1	11	2	6			1	15
	3	4	6	2			1	0
	1	7	5	6			5	1
	2	6	6	2			1	1
	4	8	5	5			3	7
	1	8	6	4			4	6
	3	9	2	5			12	1
	4	5	1	2			2	5
	7	2	1	4			2	1
	5	7	2	2			0	0
	4	7	5	1			0	2
	1	5	4	5			0	10
	1	6	7	0			0	10
	0	15	4	3			0	16
	8	2	8	0			1	6
	2	10	6	2			0	9
	5	12	3	1			2	8
	2	13	3	5			1	11
	2	3	1	6			3	12
	3	8	2	9			7	5
	0	9	7	4			4	8
	0	8	7	1			1	9
	0	3	4	10			3	11
	0	4	4	5			2	13
	1	4	4	2			1	4
	0	7	3	2			1	8
	1	4	7	5			1	9
	0	5	2	7			3	9
	0	4	2	4			1	11
	1	7	4	7			4	7
	0	11	3	4			4	15
	0	10	2	7			0	12
	1	3	10	6			1	9
	0	5	2	0			0	19
	1	6	7	0			10	6
	2	1	2	3			1	1
	0	5	3	2			4	1
	1	10	6	3			2	2
	6	5	0	0			1	4
	1	13	6	1			10	2
	2	3	4	4			10	8
	3	7	0	8			0	0
	4	10	3	0			8	10
	2	7	2	5			6	3
	5	14	2	3			8	7
	3	14	1	5			5	10
	2	10	4	5			4	9
	1	4	4	3			3	3
	4	13	2	7			1	6
	2	13	10	1			4	8
	1	3	1	3			4	5
	3	13	9	1			1	17
	2	3	9	8			1	0
	7	2	1	2			1	18
	0	5	1	2			4	4
	2	7	1	4			7	0
	7	10	1	4			3	9
	6	5	1	5			2	3
	1	3	3	6			3	8
	6	2	2	2			6	2
	0	6	0	7			1	9
	4	3	1	2			1	23
	2	10	1	2			1	31
	0	2	0	3			3	24
	6	5	2	2			13	19
	0	5	2	3			7	0
	1	4	0	2			15	13
	0	7	0	0			4	18
	0	10	0	4			2	19
	0	17	2	8			22	8
	0	13	5	2			2	8
	0	4	4	2			2	22
	0	2	6	2			0	10
	0	12	0	0			2	8
	0	2	4	0			0	9
	0	6	1	9			4	7
	0	5	0	3			2	13
	0	4	1	6			1	4
	0	4	6	15			8	1
	0	4	3	11			1	2
	0	6	5	3			3	0
	0	4	14	2			2	1
	0	1	1	4			0	6
	0	9	1	0			0	9
	0	5	1	9			2	13
	0	13	2	0			7	9
	0	8	1	6			2	9
	0	3	0	12			2	1
	0	3	14	1			4	12
	0	1	1	1			12	6
	0	3	1	5			0	1
	0	5	2	8			0	10
	0	4	5	10			1	9
	0	6	2	7			2	8
	0	11	2	3			2	13
	2	9	2	5			2	16
	0	3	0	5			2	10
	0	7	15	5			4	4
	0	3	1	1			1	0
	4	6	3	5			7	8
	0	4	1	2			1	3
	4	4	6	2			4	4
	3	2	1	0			8	4
	0	0	11	10			2	8
	0	2	13	4			3	12
	0	12	4	2			0	10
	1	5	3	4			5	2
	0	5	8	5			1	5
	5	10	15	10			3	13
	4	6	0	5			0	9
	0	8	10	11			9	13
	1	5	3	4			1	10
	3	6	2	10			6	5
	1	13	13	5			11	9
	3	14	2	6			3	0
	5	7	4	4			2	1
	2	6	1	7			3	0
	2	13	2	16			1	0
	3	13	4	7			6	4
	2	11	9	4			2	3
	2	4	4	7			0	3
	3	2	4	5			3	3
	2	10	2	0			7	6
	2	6	3	2			5	11
	3	6	8	1			0	9
	4	1	13	2			2	13
	2	1	0	3			2	11
	2	7	4	6			3	10
	3	3	0	6			14	7
	4	0	4	0			2	7
	4	8	5	3			1	5
	3	5	0	6			0	6
	2	11	4	2			0	9
	1	7	2	5			3	2
	5	5	1	3			2	8
	3	13	2	5			3	24
	2	9	1	9			6	7
	4	7	4	5			5	3
	3	14	0	3			1	7
	5	9	8	5			6	18
	3	6	4	0			7	7
	3	4	4	0			6
	1	3	2	8			5
	3	10	4	2			5
	4	5	0	9			4
	3	9	5	1			4
	5	3	2	3			7
	4	9	3	4			6
	6	3	4	6			4
	0	2	1	0			5
	0	2	8	0			5
	0	1	0	8			6
	0	4	3	11			0
	0	9	3	2			0
	0	1	3	5			2
	1	8	1	4			5
	3	3	7	7			1
	5	1	0	1			4
	0	0	7	0			5
	6	3	9	2			1
	2	5	2	11			4
	0	0	3	3			3
	4	1	4	1			6
	8	3	4	7			0
	5	6	1	1			1
	2	2	15	11			4
	4	1	0	0			1
	2	1	4	2			1
	7	4	4	4			1
	2	2	1	2			2
	0	5	0	5			1
	0	7	11	10			1
	6	0	3	1			4
	1	15	3	2			5
	1	8	0	14			3
	0	7	1	3			3
	2	11	4	0			5
	2	6	6	1			6
	0	2	6	1			8
	7	7	2	3			8
	5	2	4	5			6
	5	2	2	2			0
	1	3	7	1			4
	7	4	2	8			4
	9	2	5	7			4
	0	13	8	4			6
	5	11	9	8			5
	0	2	3	4			3
	5	12	5	3			4
	4	3	7	1			5
	5	13	2	3			3
	16	25	2	0			3
	5	3	2	7			4
	4	1	2	2			5
	9	0	1	6			3
	2	6	4	5			3
	3	6	4	3			3
	8	8	0	6			3
	3	18	4	7			5
	5	9	7	7			7
	6	5	8	4			4
	1	6	1	2			5
	3	2	11	3			6
	2	5	8	0			7
	5	17	5	4			3
	16	11	1	8			8
	3	8	4	3			3
	2	10	8	6			2
	4	8	2	8			7
	6	6	0	1			1
	10	6	2	10			2
	9	8	3	8			5
	3	8	7	5			1
	0	6	2	5			2
	0	8	2	7			4
	5	8	11	2			4
	1	3	6	0			0
	1	12	1	3			4
	4	11	5	7			6
	1	3	1	4			5
	4	11	4	4			0
	4	10	5	1			4
	0	7	1	5			1
	10	4	1	0			5
	7	9	0	4			4
	1	10	8	4			5
	2	0	5	3			3
	14	9	6	6			3
	11	16	11	5			2
	3	0	13	2			4
	10	9	5	2			1
	2	7	4	2			3
	7	10	9	0			1
	7	7	3	2			4
	10	4	6	2			3
	6	2	6	7			0
	0	10	5	6			2
	3	8	6	18			5
	2	14	14	1			1
	13	9	3	9			5
	3	12	4	3			4
	2	6	9	5			0
	11	7	2	2			0
	1	15	5	9			12
	5	9	6	1			5
	6	3	7	3			1
	4	4	0	20			5
	4	7	3	5			9
	0	10	0	1			2
	0	11	5	3			1
	2	3	0	5			2
	1	4	8	10			4
	8	4	3	4			1
	4	8	10	3			6
	4	17	9	5			3
	0	1	8	3			1
	5	10	1	0			2
	0	3	3	5			3
	4	2	16	1			4
	4	10	10	5			4
	5	17	14	4			3
	3	0	5	6			3
	8	6	5	3			9
	3	7	4	5			0
	7	12	11	2			4
	6	8	5	2			1
	7	5	7	4			0
	0	9	5	3			3
	6	2	6	6			0
	5	7	9	8			0
	2	11	3	15			0
	4	4	4	7			5
	9	10	14	1			5
	3	8	1	6			9
	4	9	5	0			1
	2	11	4	2			2
	8	8	5	4			1
	6	10	4	4			1
	3	4	2	0			1
	2	3	2	8			3
	1	27	5	3			0
	4	13	3	6			0
	5	5	3	3			0
	1	5	4	10			2
	3	4	0	3			0
	0	2	1	13			4
	4	5	4	4			0
	2	7	6	1			0
	3	8	7	1			2
	1	1	4	0			4
	2	9	3	3			0
	2	11	5	4			1
	0	5	2	3			1
	9	4	4	7			3
	6	7	5	3			1
	0	3	1	1			1
	0	4	5	4			2
	5	7	11	2			1
	4	11	0	2			3
	1	3	20	1			4
	4	2	2	2			6
	4	7	2	4			3
	6	12	2	2			4
	0	6	5	2			1
	8	7	3	4			1
	8	5	2	2			1
	0	10	7	7			9
	5	5	5	12			7
	1	9	6	18			4
	0	4	0	1			1
	8	6	2	10			1
	2	9	8	0			1
	8	7	8	3			1
	6	4	3	1			0
	5	2	3	0			0
	6	2	6	0			3
	6	13	1	4			0
	1	6	0	5			0
	8	1	1	10			5
	9	5	4	3			2
	5	11	4	11			5
	2	7	2	12			3
	2	15	0	0			2
	2	17	8	3			6
	4	7	1	0			6
	8	9	4	1			4
	0	2	7	3			0
	2	12	4	2			1
	1	7	6	3			7
	6	3	5	4			7
	3	4	3	5			3
	4	4	2	5			1
	3	1	3	3			5
	5	5	1	8			2
	4	11	3	10			4
	2	6	7	9			0
	7	2	7	11			1
	3	2	2	7			2
	3	3	2	13			0
	4	3	2	6			2
	7	1	1	8			9
	4	7	3	2			10
	3	2	1	6			0
	5	2	5	6			0
	0	3	6	4			0
	2	2	5	7			0
	2	2	0	3			0
	5	1	3	7			0
	3	2	7	14			11
	3	8	3	4			2
	4	4	2	0			6
	5	2	8	3			1
	9	1	5	1			9
	4	5	1	3			3
	3	2	1	7			4
	3	2	1	6			2
	5	3	2	3			17
	4	4	3	0			4
	2	12	0	8			2
	1	3	9	1			10
	1	1	5	2			1
	3	2	2	2			4
	4	4	6	3			1
	1	5	5	3			5
	2	2	4	1			2
	2	8	5	1			1
	3	3	0	1			1
	0	2	2	0			8
	4	1	7	14			0
	3	8	3	2			2
	5	4	2	2			2
	5	1	1	4			4
	2	2	2	2			4
	1	4	1	6			7
	1	4	1	5
	4	3	1	1
	0	8	3	3
	5	10	2	5
	4	4	2	6
	3	2	16	10
	5	0	3	10
	3	5	1	10
	3	1	8	12
	0	0	0	4
	5	13	4	1
	1	2	2	5
	2	4	1	2
	3	4	2	2
	6	0	3	9
	1	2	0	3
	5	5	4	1
	4	3	3	0
	4	7	11	2
	2	6	7	8
	3	11	4	12
	2	10	12	7
	2	15	5	4
	3	28	2	1
	2	12	8	0
	6	6	1	0
	7	3	4	9
	7	6	0	4
	2	9	3	7
	3	8	8	5
	6	15	5	4
	2	5	3	7
	1	3	0	1
	0	15	1	5
	1	3	0	7
	4	2	10	5
	2	6	1	14
	5	10	11	10
	2	2	10	4
	3	1	4	5
	4	2	7	1
	2	6	6	4
	6	6	3	4
	11	13	2	3
	0	12	6	2
	2	4	3	0
	7	0	1	0
	6	0	2	2
	5	1	3	0
	5	4	5	4
	4	7	2	10
	4	14	1	3
	4	1	3	2
	7	6	3	8
	5	9	1	4
	5	4	0	8
	3	6	7	1
	3	17	5	4
	5	4	7	4
	5	16	7	15
	3	7	9	9
	4	3	8	7
	4	3	2	1
	2	5	1	2
	6	2	1	2
	1	1	1	2
	3	5	1	3
	7	1	0	5
	0	10	0	4
	2	5	0	3
	6	5	0	6
	0	6	3	11
	2	6	6	3
	2	5	6	11
	8	4	2	8
	6	5	1	7
	0	13	3	2
	4	4	7	2
	4	11	3	7
	3	3	7	5
	6	12	2	7
	1	3	2	1
	3	10	0	6
	5	5	1	12
	9	8	1	6
	3	11	2	12
	3	1	2	6
	6	4	1	7
	1	2	2	12
	3	0	2	9
	12	1	1	7
	7	4	1
	0	7	0
	0	4	7
	3	6	3
	3	3	3
	5	2	0
	3	6	3
	2	4	5
	3	5	2
	3	8	7
	2	7	4
	3	4	4
	3	8	3
	1	6	4
	2	1	1
	8	12	4
	2	7	4
	3	3	5
	4	14	4
	4	15	4
	3	11	5
	2	5	1
	2	2	3
	1	2	3
	6	6	2
	2	7	5
	5	4	1
	1	11	6
	4	7	5
	0	7	1
	2	4	6
	0	8	2
	5	1	7
	1	7	3
	4	16	4
	0	4	3
	2	12	7
	0	4	4
	0	10	6
	4	4	4
	6	3	9
	3	6	5
	1	1	3
	4	3	7
	1	4	1
	3	2	6
	2	5	5
	3	13	1
	3	2	1
	2	11	2
	4	10	2
	5	5	2
	1	15	4
	4	12	4
	2	4	9
	3	9	9
	1	4	13
	4	3	3
	4	3	3
	3	5	3
	7	6	2
	5	2	3
	1	7	11
	1	5	2
	3	4	6
	3	4	4
	0	11	10
	4	9	0
	3	10	1
	0	10	2
	2	0	2
	0	6	3
	4	3	8
	0	3	2
	0	11	0
	2	1	3
	3	1	1
	3	3	1
	0	5	4
	8	7	0
	2	8	5
	4	4	4
	2	4	1
	0	1	1
	2	12	3
	2	3	4
	1	11	1
	1	6	3
	5	8	1
	5	9	4
	1	9	4
	1	12	0
	3	6	2
	1	4	1
	6	3	0
	3	4	1
	1	5	0
	6	10	0
	1	6	1
	2	2	0
	6	6	4
	1	4	6
	2	3	4
	4	7	2
	2	4	2
	9	7	0
	5	9	6
	2	4	2
	5	4	2
	2	9	3
	8	0	2
	1	2	1
	1	2	1
	11	2	2
	0	5	1
	6	1	5
	5	9	4
	2	6	5
	1	3	1
	9	11	3
	4	6	3
	6	3	10
	1	2	4
	3	6	6
	1	3	6
	8	5	8
	1	13	2
	1	3	1
	1	0	5
	0	7	5
	3	5	9
	0	1	1
	1	6	1
	3	7	6
	4	13	3
	5	5	8
	1	2	4
	1	5	3
	6	2	4
	3	3	1
	10	2	6
	7	4	6
	0	0	8
	3	1	6
	3	1	2
	1	1	2
	1	5	15
	1	0	4
	6	2	0
	1	2	3
	1	0	0
	0	2	8
	3	3	10
	4	4	5
	0	3	6
	1	11	5
	0	9	5
	3	3	8
	4	2	2
	1	1	5
	6	1	8
	1	3	2
	5	1	1
	2	2	2
	4	2	5
	0	2	2
	1	6	5
	3	5	4
	1	5	2
	6	5	11
	0	2	6
	3	9	1
	4	5	1
	1	1	0
	1	6	8
	6	10	5
	4	1	6
	1	5	11
	5	2	13
	1	4	5
	2	5	4
	3	5	9
	1	5	3
	2	7	6
	1	1	6
	3	2	5
	0	4	6
	0	1	14
	5	0	3
	0	3	4
	0	5	9
	0	5	2
	0	4	5
	0	2	6
	5	3	7
	0	3	0
	0	4	3
	0	1	0
	0	7	5
	2	6	0
	10	0	8
	8	1	3
	4	5	10
	4	5	9
	6	3	8
	0	3	1
	0	2	3
	6	1	16
	3	1	10
	4	7	14
	5	7	5
	3	7	5
	0	5	4
	2	4	11
	2	5	5
	1	5	7
	0	4	5
	0	7	6
	4	3	9
	6	10	3
	3	6	4
	2	4	14
	6	6	1
	8	5	5
	5	5	4
	6	5	5
	3	5	4
	2	4	2
	3	7	2
	7	4	5
	1	6	3
	7	14	3
	1	6	4
	6	1	0
	0	4	1
	0	7	4
	0	4	6
	0	2	7
	0	3	4
	0	4	3
	4	5	5
	0	12	2
	0	2	4
	3	4	5
	2	11	1
	5	6	5
	13	6	11
	8	7	0
	4	6	20
	2	6	2
	2	2	2
	0	3	2
	1	3	5
	1	12	3
	7	14	2
	1	2	7
	3	16	5
	8	9	6
	3	0	0
	2	12	2
	7	2	8
	0	3	8
	3	6	3
	6	5	3
	7	4	6
	6	3	1
	2	0	0
	5	2	1
	1	6	4
	5	5	4
	4	6	2
	8	2	0
	2	5	8
	2	1	1
	7	4	4
	5	6	7
	2	2	4
	1	11	6
	1	1	5
	3	0	3
	5	11	2
	1	3	3
	1	5	1
	2	5	3
	1	1	7
	2	5	7
	2	7	2
	1	6	2
	1	3	2
	3	12	1
	5	3	3
	4	6	1
	1	4	5
	3	2	6
	1	5	5
	0	4	0
	4	3	3
	1	3	7
	2	4	3
	2	11	2
	2	14	8
	3	11	5
	0	2	1
	3	3	1
	2	12	1
	4	8	2
	2	8	3
	3	2	0
	0	4	9
	5	3	5
	2	6	2
	3	8	6
	0	10	5
	0	7	4
	4	7	5
	0	5	0
	3	6	2
	1	5	7
	2	4	3
	6	4	2
	6	8	1
	2	7	2
	2	5	1
	1	4	1
	1	6	1
	2	6	3
	4	3	2
	2	4	2
	2	9	16
	6	1	3
	0	10	1
	9	3	8
	1	6	0
	0	2	4
	0	11	2
	2	6	1
	0	2	2
	2	2	3
	0	3	0
	1	0	4
	2	3	3
	0	9	11
	0	4	7
	3	1	4
	3	7	12
	1	4	5
	1	0	2
	0	4	8
	0	12	1
	5	5	4
	9	1	0
	0	10	3
	3	2	8
	1	14	5
	0	6	3
	5	5	0
	5	12	1
	5	5	0
	4	1	10
	6	6	1
	5	7	11
	4	0	10
	6	6	4
	3	6	7
	1	8	6
	1	2	3
	4	11	2
	8	7	6
	2	3	3
	5	3	1
	3	5	2
	2	10	3
	3	5	5
	5	5	2
	0	1	1
	6	1	3
	3	3	3
	4	3	1
	2	4	0
	12	5	7
	6	10	5
	0	2	7
	1	1	7
	7	3	9
	7	2	8
	5	2	2
	3	6	1
	3	4	1
	9	1	1
	1	1	1
	5	1	0
	6	7	0
	3	6	0
	3	10	0
	2	6	3
	12	7	6
	8	5	6
	3	2	2
	4	1	1
	5	5	3
	4	5	7
	0	3	3
	5	8	7
	4	11	2
	3	7	2
	5	3	0
	3	6	1
	4	4	1
	3	2	2
	5	7	2
	1	4	1
	2	2	2
	9	0	2
	3	0	1
	3	3	1
	2	5	0
	0	6	7
	1	2	3
	7	3	3
	1	2	0
	0	1	3
	0	6	5
	1	12	2
	0	4	7
	0	9	4
	1	6	4
	3	8	3
	5	2	4
	0	6	1
	4	4	4
	2	13	4
	3	8	5
	6	3	4
	3	10	4
	4	4	5
	1	2	1
	2	14	3
	1	10	3
	2	3	2
	1	5	5
	0	6	1
	1	8	6
	9	2	5
	3	6	1
	4	1	6
	0	5	2
	1	3	7
	8	11	3
	10	13	4
	0	6	3
	4	11	7
	3	2	4
	0	4	6
	3	2	4
	3	3	9
	0	5	5
	3	8	3
	5	3	7
	4	6	1
	1	2	6
	3	11	5
	7	1	1
	5	8	1
	0	1	2
	6	5	2
	5	2	2
	4	5	4
	1	6	4
	7	9	9
	4	3	9
	0	6	13
	4	9	3
	0	5	3
	4	6	3
	6	3	2
	7	3	3
	6	1	11
	3	5	2
	1	6	6
	1	1	4
	2	2	10
	5	8	0
	6	2	1
	1	6	2
	5	11	2
	2	5	3
	0	8	8
	5	2	2
	3	3	0
	1	4	3
	0	10	1
	1	6	1
	6	6	4
	11	0	0
	4	1	5
	7	2	4
	1	5	1
	0	1	1
	3	3	3
	0	2	4
	5	6	1
	5	4	3
	7	2	1
	5	5	4
	9	1	4
	3	3	0
	3	4	2
	10	4	1
	2	1	0
	1	5	1
	1	12	0
	4	1	0
	1	1	1
	1	3	0
	1	6	4
	5	9	6
	3	0	4
	4	1	2
	0	8	2
	0	10	0
	2	10	6
	0	5	2
	4	5	2
	1	5	3
	9	8	2
	1	11	1
	0	10	1
	7	9	2
	2	7	1
	0	3	5
	4	14	4
	2	5	5
	0	1	1
	0	8	3
	1	5	3
	2	2	10
	3	2	4
	2	15	6
	4	7	6
	1	0	8
	2	7	2
	2	4	1
	7	1	5
	3	0	5
	1	3	9
	1	3	1
	0	6	1
	1	3	6
	2	7	3
	4	11	8
	7	6	4
	4	8	3
	4	4	4
	7	6	1
	3	0	6
	2	7	6
	4	5	8
	5	1	6
	1	2	2
	4	1	2
	1	3	15
	4	11	4
	6	6	0
	8	4	3
	1	8	0
	3	4	8
	5	9	10
	1	6	5
	0	10	6
	1	5	5
	1	10	5
	3	9	8
	3	11	2
	10	8	5
	3	7	8
	0	6	2
	3	3	1
	3	1	2
	4	7	5
	0	7	2
	7	10	5
	5	3	4
	0	6	2
	0	6	11
	2	20	6
	12	3
	6	2
	12	9
	2	9
	3	2
	5	1
	0	8
	2	0
	6	22
	3	4
	1	9
	1	11
	4	28
	3	9
	0	27
	6	15
	1	1
	0	13
	3	8
	3	19
	0	5
	1	2
	2	0
	2	4
	0	9
	12	1
	0	3
	5	14
	2	0
	4	1
	1	3
	0	3
	0	1
	0	10
	1	2
	4	10
	1	6
	1	4
	4	7
	3	0
	2	4
	4	6
	6	3
	1	8
	1	4
	7	10
	4	8
	4	12
	2	4
	5	5
	1	13
	3	6
	4	5
	0	6
	0	4
	2	13
	4	6
	4	5
	1	6
	2	7
	5	1
	5	18
	1	10
	2	5
	8	8
	3	2
	1	5
	2	18
	6	3
	2	12
	3	10
	4	5
	6	4
	2	3
	1	6
	2	9
	0	2
	1	8
	0	5
	2	4
	0	5
	1	4
	2	10
	5	5
	0	5
	0	5
	5	6
	2	8
	0	10
	1	14
	4	3
	2	2
	0	2
	4	11
	1	3
	3	5
	1	4
	2	2
	2	5
	5	6
	1	4
	1	3
	4	4
	3	4
	1	4
	5	5
	8	8
	3	8
	3	6
	3	4
	2	3
	0	6
	1	4
	3	4
	1	4
	5	1
	2	2
	2	2
	0	3
	1	14
	5	10
	0	4
	3	9
	3	5
	0	3
	0	5
	10	4
	3	10
	7	4
	1	3
	3	6
	1	7
	2	3
	2	5
	2	8
	1	7
	3	1
	0	3
	3	7
	1	1
	2	5
	2	4
	3	20
	3	5
	0	15
	2	4
	0	7
	2	3
	2	6
	3	5
	3	9
	2	7
	1	11
	2	5
	0	2
	8	2
	4	1
	0	8
	1	10
	3	5
	5	2
	1	5
	4	12
	2	4
	7	2
	3	6
	3	6
	4	5
	3	8
	2	6
	0	3
	0	2
	1	2
	4	2
	0	8
	2	4
	0	9
	0	3
	0	2
	2	4
	3	5
	5	9
[truncated: 423 more rows]

## Sheet: Supp Fig2a
	UTR	Hp WT	BAY11	Hp WT+ BAY11	TRP	Hp WT+ TRP	TNFα	CPT
	0	2	0	8	0	0	3	19
	0	0	0	1	0	0	4	0
	9	6	0	2	9	0	1	7
	1	2	0	1	1	1	2	2
	2	8	0	0	2	0	9	2
	0	3	0	3	0	0	0	13
	0	7	0	1	0	0	0	10
	5	4	0	2	5	1	0	4
	4	7	0	0	4	1	0	12
	1	5	0	3	1	1	0	8
	1	6	1	2	1	1	0	7
	5	1	0	3	5	2	4	0
	1	0	0	2	1	2	1	0
	0	5	1	2	0	0	2	0
	0	0	0	0	0	1	0	0
	4	8	0	0	4	3	5	0
	1	2	0	5	1	0	0	2
	0	2	0	0	0	0	1	0
	0	4	1	2	0	1	4	0
	0	6	0	2	0	1	1	4
	2	5	0	0	2	1	2	0
	0	0	0	8	0	2	4	6
	1	6	0	2	1	1	8	4
	1	4	0	3	1	2	7	3
	1	0	0	0	1	1	0	1
	4	3	3	4	4	1	7	3
	0	2	0	5	0	2	0	5
	2	0	9	3	2	3	3	1
	3	1	0	0	3	0	0	6
	0	1	0	3	0	2	11	9
	0	0	0	1	0	0	3	5
	1	0	0	0	1	1	9	2
	2	0	0	1	2	0	3	0
	1	0	0	0	1	0	5	3
	1	0	0	0	1	0	7	7
	0	6	0	0	0	2	3	4
	3	4	0	0	3	0	2	9
	0	1	0	0	0	0	1	3
	1	3	0	0	1	0	2	7
	0	1	0	6	0	0	1	2
	1	3	0	3	1	3	2	2
	0	1	0	0	0	3	4	2
	2	5	0	5	2	0	2	3
	2	7	0	1	2	0	3	6
	0	0	0	0	0	1	3	6
	2	2	0	0	2	3	1	13
	0	4	0	1	0	0	2	8
	0	2	0	0	0	0	4	3
	0	1	0	0	0	0	2	7
	0	0	0	1	0	0	2	2
	0	2	0	2	0	3	7	1
	0	0	0	0	0	0	9	6
	1	1	0	2	1	1	0	5
	0	1	0	0	0	0	2	21
	0	0	0	1	0	5	5	3
	0	1	0	0	0	1	1	2
	0	0	0	1	0	0	0	4
	1	2	0	1	1	3	1	3
	1	0	0	0	1	0	2	3
	1	4	0	1	1	0	2	29
	0	2	0	0	0	0	2	0
	1	4	0	1	1	4	4	3
	2	4	0	0	2	0	1	5
	0	6	0	2	0	0	1	0
	0	0	0	3	0	0	1	9
	3	0	0	3	3	3	1	7
	0	5	0	0	0	0	3	5
	1	1	0	2	1	2	0	2
	0	0	0	0	0	0	0	0
	0	0	0	0	0	0	5	5
	2	0	0	4	2	0	1	16
	2	3	0	0	2	2	2	0
	5	0	0	0	5	0	1	0
	0	0	0	0	0	1	0	4
	5	8	0	0	5	7	11	4
	0	0	0	1	0	1	3	8
	3	3	0	0	3	3	0	5
	2	5	0	0	2	0	4	6
	0	5	0	2	0	2	0	1
	0	5	0	0	0	0	1	0
	0	3	0	1	0	0	3	2
	0	2	0	2	0	0	3	21
	0	0	0	1	0	5	2	9
	0	0	0	3	0	1	0	0
	0	0	0	1	0	0	1	0
	0	3	0	1	0	4	1	4
	1	0	0	0	1	0	0	34
	1	1	0	0	1	0	1	31
	4	1	0	0	4	4	0	3
	0	10	0	0	0	0	0	3
	1	3	0	0	1	2	0	4
	1	0	0	0	1	2	3	11
	2	1	0	2	2	0	1	11
	2	2	0	1	2	2	1	4
	0	9	0	0	0	0	1	19
	1	1	0	0	1	1	2	11
	0	0	0	0	0	1	6	5
	0	0	0	1	0	0	5	2
	0	0	0	1	0	1	7	4
	0	1	0	1	0	2	2	0
	1	1	0	0	1	0	2	1
	0	2	1	0	0	3	2	10
	0	1	0	0	0	1	5	3
	0	1	0	1	0	2	0	12
	0	1	0	0	0	1	3	16
	0	5	0	0	0	1	5	8
	0	2	0	1	0	0	2	9
	0	7	0	3	0	0	3	24
	0	1	0	5	0	1	4	13
	0	1	0	0	0	1	0	5
	0	4	0	1	0	0	2	2
	0	0	0	9	0	0	0	2
	0	1	0	0	0	0	1	5
	3	7	0	1	3	0	6	6
	0	1	4	1	0	0	0	5
	1	0	0	0	1	9	2	3
	0	0	0	0	0	1	0	3
	0	0	0	3	0	4	0	2
	2	1	1	0	2	1	0	9
	0	0	0	0	0	1	1	3
	1	0	0	0	1	2	4	5
	0	1	0	0	0	0	2	2
	1	0	0	0	1	0	3	19
	4	1	0	0	4	6	1	3
	0	2	0	0	0	1	1	28
	1	5	0	1	1	0	3	17
	10	4	0	0	10	0	0	20
	8	5	0	4	8	1	0	9
	0	1	0	0	0	0	3	22
	8	0	0	4	8	3	3	6
	6	1	0	0	6	2	0	18
	1	3	0	3	1	0	3	18
	2	1	0	7	0	0	5	16
	0	3	0	0	0	1	0	5
	0	0	0	7	7	0	1	18
	4	1	0	2	0	0	0	8
	0	3	0	0	0	0	1	9
	2	0	0	2	0	0	7	5
	1	0	0	0	0	2	4	12
	0	5	0	1	0	1	0	17
	1	5	0	1	0	0	2	5
	0	0	0	0	1	1	1	7
	0	5	0	0	0	2	0	18
	1	2	0	6	0	2	5	3
	5	0	0	3	0	1	7	3
	1	1	0	0	1	1	7	0
	2	0	0	3	0	1	5	23
	1	3	0	0	0	1	1	7
	1	2	0	0	0	0	0	15
	2	0	0	0	0	0	1	0
	1	2	0	0	1	0	2	3
	0	4	0	0	0	1	0	17
	8	6	0	0	0	1	2	5
	0	0	0	0	0	0	0	3
	3	4	0	0	1	0	0	20
	5	8	0	4	4	1	2	9
	1	0	0	3	0	0	0	0
	9	9	0	0	0	1	1	8
	0	2	0	2	1	1	1	4
	1	0	0	7	0	0	0	4
	0	6	2	0	1	0	0	10
	6	10	0	1	0	0	1	4
	0	6	0	0	0	0	0	7
	4	2	0	0	1	0	2	27
	10	1	2	3	0	0	1	1
	0	8	0	6	0	0	0	4
	3	0	2	3	4	0	2	26
	0	3	0	2	1	0	0	12
	4	2	0	0	0	0	2	23
	2	1	0	7	0	0	1	18
	4	0	0	0	0	0	0	5
	1	7	1	1	0	0	0	10
	2	4	0	1	0	0	0	5
	2	3	0	1	0	0	0	1
	1	0	0	0	0	0	1	9
	1	3	0	3	0	0	1	4
	4	3	0	1	0	0	0	8
	2	6	0	3	1	0	0	14
	0	1	0	0	2	0	3	1
	4	5	0	4	0	0	3	0
	2	4	0	2	0	0	0	0
	7	2	0	3	0	0	3	5
	2	1	0	1	0	1	0	0
	7	0	1	2	0	0	2	0
	2	0	0	1	1	0	0	6
	0	0	0	0	0	0	0	0
	1	5	2	0	3	0	0	22
	1	5	0	0	0	0	5	19
	0	3	0	0	1	0	0	0
	1	4	0	0	1	0	1	0
	0	4	1	2	0	1	0	27
	1	2	0	2	0	0	0	23
	0	3	0	3	0	0	0	0
	1	6	1	1	0	0	3	8
	1	4	1	3	4	0	0	5
	0	3	0	0	1	0	0	3
	1	1	0	3	0	0	1	0
	2	6	0	4	0	1	1	0
	1	2	0	2	1	2	0	0
	0	0	1	2	0	1	0	0
	1	0	0	0	0	0	0	5
	0	3	0	4	2	0	3	5
	4	4	0	0	2	1	1	0
	1	6	1	0	0	0	0	0
	2	8	2	0	1	0	1	7
	1	1	1	0	0	0	0	15
	0	1	3	4	0	0	0	14
	4	5	1	3	0	0	0	13
	4	4	0	2	0	1	0	14
	3	1	1	0	0	0	0	0
	2	1	0	3	0	1	0	0
	0	3	2	3	0	4	0	8
	2	4	0	1	0	0	0	5
	0	3	0	0	0	0	1	2
	1	2	0	0	0	2	0	8
	2	0	1	1	0	2	0	4
	0	1	2	0	2	0	0	6
	2	4	2	0	0	0	0	3
	0	0	0	1	0	1	0	1
	0	0	0	0	1	0	0	6
	3	1	1	1	0	0	0	0
	0	6	1	3	0	0	1	9
	2	0	1	0	0	0	0	8
	6	0	0	0	0	0	0	1
	0	1	0	0	1	2	0	0
	1	3	0	1	0	0	0	0
	0	1	1	0	10	0	1	2
	7	0	0	0	0	0	0	0
	2	9	0	1	1	0	0	0
	2	0	1	1	0	0	1	1
	1	5	0	1	0	0	0	0
	1	1	0	0	0	1	0	9
	5	2	0	4	0	1	0	10
	0	4	0	0	0	0	1	0
	3	0	0	1	0	1	0	0
	1	0	0	0	2	0	0	17
	1	11	0	2	0	2	0	14
	6	4	0	1	0	6	0	0
	0	0	1	0	0	0	0	3
	5	5	2	0	3	4	0	4
	0	1	1	5	0	0	0	2
	0	2	2	0	2	6	0	0
	10	1	0	0	7	0	2	0
	13	7	2	2	2	2	0	0
	7	0	0	0	0	0	0	0
	3	1	1	1	0	0	1	33
	1	5	0	0	2	2	0	33
	4	3	0	2	0	0	2	4
	1	3	1	0	0	0	0	0
	4	2	1	0	0	0	0	2
	0	2	1	4	0	0	0	12
	0	2	1	2	2	0	1	3
	5	1	0	3	0	0	2	11
	4	5	0	2	1	0	2	21
	4	1	0	1	0	0	1	11
	4	7	1	2	0	2	2	11
	0	1	0	0	0	0	1	14
	0	0	1	1	0	2	0	7
	1	1	3	1	0	0	0	15
	0	2	0	2	0	0	4	3
	1	0	1	0	0	1	0	8
	1	3	3	0	1	1	0	14
	0	2	0	0	0	3	0	21
	2	3	2	2	0	0	2	8
	0	2	1	0	0	0	1	12
	2	0	0	1	0	0	1	8
	3	0	1	2	0	1	3	10
	0	2	1	1	1	0	0	8
	4	2	1	2	0	1	1	1
	5	12	3	0	0	4	2	17
	5	0	0	0	0	0	2	7
	0	2	0	2	0	1	0	6
	2	0	0	1	0	1	3	8
	0	0	1	9	0	0	0	0
	9	3	1	0	0	0	0	4
	2	1	0	2	1	0	6	14
	0	11	2	0	2	0	5	5
	1	1	1	2	0	0	1	7
	3	1	0	2	1	0	0	0
	0	0	3	9	4	0	0	3
	12	3	0	8	0	0	1	0
	5	2	1	1	0	1	0	18
	0	1	5	8	0	0	0	24
	0	3	1	0	0	0	0	1
	4	0	0	1	1	0	0	4
	2	2	0	2	0	0	1	0
	2	1	0	0	0	0	1	3
	1	0	1	2	0	0	0	0
	0	2	0	0	0	0	0	1
	3	2	0	2	2	0	0	18
	0	0	0	1	0	0	0	1
	0	0	0	0	0	0	3	28
	2	0	3	1	1	0	1	2
	0	3	1	2	0	0	1	1
	0	0	1	0	1	0	0	2
	0	4	1	0	1	0	2	1
	2	0	2	0	0	0	2	1
	0	0	0	0	0	0	2	4
	4	6	0	0	0	0	7	5
	0	1	0	3	0	0	0	21
	6	0	5	0	0	0	0	2
	2	0	1	0	1	0	5	8
	1	0	0	4	0	0	0	1
	1	0	0	1	0	0	0	9
	2	2	3	0	0	0	3	3
	4	0	0	0	0	0	0	14
	4	1	0	0	1	0	0	2
	3	0	3	0	0	0	1	14
	1	0	1	2	2	0	0	23
	5	5	0	0	0	0	1	16
	1	0	0	1	1	0	0	30
	2	0	0	0	0	0	0	19
	4	0	0	0	1	0	1	7
	4	3	0	5	0	0	2	21
	13	1	0	0	0	0	0	15
	1	0	0	0	3	0	0	17
	3	0	0	0	1	0	0	15
	3	1	1	2	0	0	8	1
	1	0	0	0	2	0	0	8
	0	0	0	0	0	0	2	4
	2	4	0	0	2	0	1	9
	1	1	0	2	1	1	2	20
	2	3	0	0	1	3	0	3
	10	0	2	2	1	1	1	5
	5	1	0	0	3	0	0	1
	2	1	0	0	0	0	0	1
	1	1	0	0	0	2	0	10
	2	0	0	0	2	0	4	8
	3	0	0	1	2	0	1	0
	2	2	0	0	0	0	1	0
	7	0	0	0	1	0	1	12
	4	0	0	0	1	0	0	2
	0	3	0	0	0	2	1	0
	7	3	0	0	3	1	1	4
	1	0	0	0	0	1	0	0
	7	3	0	0	0	0	0	11
	0	1	0	0	0	0	2	3
	4	0	0	0	0	0	0	3
	7	1	0	0	0	0	0	16
	4	0	1	0	0	0	2	4
	0	0	1	1	0	0	0	2
	5	0	0	0	0	0	0	1
	1	0	0	0	1	0	1	18
	1	0	1	2	0	0	1	1
	1	4	1	0	0	1	2	1
	2	0	0	0	0	0	2	2
	0	0	0	0	0	0	0	2
	0	0	1	1	0	0	1	1
	2	0	0	0	7	1	0	5
	0	1	0	0	1	0	0	4
	2	7	2	1	0	0	0	9
	6	0	0	1	1	0	1	2
	0	0	1	0	0	0	0	22
	2	0	0	0	0	0	0	0
	2	0	2	0	2	0	2	1
	3	2	0	0	0	0	0	11
	3	2	0	1	0	1	0	2
	1	0	0	0	0	2	0	2
	3	2	4	0	0	1	0	2
	4	8	5	0	1	0	1	2
	2	5	0	1	0	1	0	8
	0	4	0	2	2	1	0	3
	7	7	1	1	0	1	0	4
	0	0	0	3	0	0	0	6
	2	1	0	1	0	0	0	4
	3	8	1	0	0	0	1	12
	0	3	0	1	0	0	0	3
	1	6	2	0	0	0	3	1
	0	4	1	2	2	0	0	6
	4	6	1	0	0	1	2	7
	1	3	0	0	0	0	2	16
	2	9	3	0	1	0	0	0
	1	0	3	1	0	0	2	13
	6	5	3	2	0	0	1	10
	4	0	0	2	0	0	0	12
	3	8	2	0	1	2	1	19
	1	5	0	0	0	0	0	9
	0	3	1	1	0	0	0	18
	1	4	2	1	1	0	4	8
	3	2	1	1	0	0	3	7
	0	0	0	0	0	1	3	4
	9	4	0	0	0	0	0	10
	3	5	0	0	0	1	0	7
	7	2	0	1	0	0	0	6
	2	8	4	0	0	0	0	11
	5	10	2	0	1	0	0	13
	7	7	0	1	1	0	1	14
	1	4	1	0	0	0	0	8
	3	3	0	0	0	0	0	6
	5	12	2	0	0	0	0	9
	1	2	0	0	0	0	0	13
	1	0	2	0	1	0	0	29
	0	4	0	0	1	0	1	7
	0	8	4	0	0	0	0	9
	1	8	0	0	1	0	1	6
	1	6	1	1	0	0	2	9
	1	1	2	2	0	0	0	14
	2	2	0	1	2	6	0	8
	4	0	1	2	0	4	1	6
	1	0	0	0	0	0	2	4
	0	5	0	2	0	9	1	2
	4	0	0	0	0	2	0	7
	3	2	0	1	1	0	0	11
	3	3	1	0	0	0	0	2
	2	0	0	0	2	0	0	1
	0	0	1	1	0	0	0	8
	0	0	1	1	0	0	0	3
	1	3	0	1	0	3	0	0
	6	4	1	1	0	0	1	1
	3	0	2	0	0	0	0	1
	1	2	4	0	0	3	0	3
	2	1	3	0	2	0	0	5
	5	2	0	1	0	2	0	1
	10	1	0	0	0	0	0	0
	7	4	1	1	1	0	6	3
	12	0	0	3	0	2	1	2
	8	1	0	0	0	5	0	0
	0	5	0	1	0	0	0	1
	0	4	0	3	1	0	0	0
	1	0	0	0	0	4	0	0
	5	0	1	2	0	0	0	0
	2	0	0	1	1	0	0	1
	0	4	0	0	0		2	1
	1	5	4	1	0		0	7
	0	2	0	1	0		0	0
	0	0	0	1	0		2	1
	2	2	0	3	0		1	0
	9	11	0	0	0		0	1
	0	0	0	0	1		0	2
	2	0	1	0	1		0	4
	0	0	0	1	0		0	1
	4	3	0	1	0		0	1
	1	4	1	0	0		1	3
	0	6	1	2	0		1	1
	1	5	0	1	1		0	2
	5	0	0	0	3		0	2
	0	3	0	3	4		0	0
	3	0	0	0	0		4	1
	1	2	0	1	2		0	0
	3	1	0	5	0		0	0
	4	2	0	1	0		0	0
	3	2	0	0	0		0	0
	0	0	0	0	0		0	0
	2	4	0	0	1		0	18
	1	0	1	1	0		0	2
	0	2	0	0	2		4	1
	0	2	0	0	2		0	3
	6	2	0	0	1		0	0
	1	5	2	0	0		1	2
	0	1	0	3	0		0	6
	0	0	1	1			1	0
	6	4	0	1			0	0
	1	3	0	1			0	0
	3	7	0	2			0	2
	1	3	1	0			2	0
	8	1	0	0			0	2
	2	2	0	0			1	0
	1	5	0	5			0	12
	1	2	0	1			0	2
	0	3	0	0			3	0
	1	1	1	0			0	2
	0	3	0	3			0	1
	2	0	0	0			3	0
	2	4	0	0			0	2
	6	3	0	3			1	0
	2	0	2	1			3	0
	1	1	0	0			8	0
	5	1	2	0			3	0
	0	0	3	0			4	2
	0	2	0	0			5	0
	1	1	1	0			1	0
	2	0	1	0			2	2
	2	0	1	0			4	1
	5	0	1	0			2	0
	2	7	1	1			0	0
	5	1	2	0			6	1
	0	2	0	0			5	0
	1	0	0	0			0	0
	4	2	0	0			3	4
	4	0	1	0			1	0
	4	1	1	2			1	0
	8	0	0	0			0	1
	7	0	0	0			0	1
	6	1	0	0			0	11
	11	7	0	0			1	26
	3	0	0	0			2	2
	5	0	0	0			1	0
	7	0	1	0			1	6
	10	0	1	0			0	14
	9	1	2	0			1	0
	7	0	0	0			2	0
	3	0	1	0			0	9
	3	0	1	0			0	10
	4	0	1	0			1	28
	1	0	0	0				6
	2	0	0	0				8
	1	0	0	1				5
	1	0	0	1				12
	6	0	2	0				3
	0	1	2	0				13
	4	0	1	1				19
	0	7	0	1				26
	2	2	3	0				4
	0	1	0	0				2
	5	0	1	1				4
	6	0	0	0				2
	2	0	0	0				5
	2	0	1	2				1
	0	0	0	0				3
	2	2	0	1				1
	0	1	0	0				9
	5	0	1	2				0
	1	0	0	0				3
	0	0	1	0				1
	1	0	0	0				20
	1	1	0	4				1
	1	1	0	5				3
	2	0	0	0				4
	3	1	2	0				0
	3	0	0	1				5
	2	1	0	0				3
	1	2	0	0				3
	3	0	1	1				3
	1	3	0	0				3
	2	0	0	2				1
	0	0	0	1				0
	0	6	0	1				3
	0	3	4	0				3
	1	7	1	3				11
	0	1	1	3				2
	1	0	0	3				4
	5	0	0	0				3
	2	0	1	2				5
	2	2	1	0				3
	0	0	0	1				4
	2	2	0	2				5
	0	1	1	1				0
	2	0	0	0				2
	1	0	1	0				0
	1	0	0	0				13
	4	0	1	0				3
	1	6	0	4				1
	3	0	0	2				0
	5	0	0	0				2
	6	0	0	1				1
	13	3	3	0				1
	9	3	0	2				1
	1	0	0	0				0
	3	2	0	2				0
	3	0	1	0				6
	3	0	1	4				17
	1	1	0	0				6
	8	1	2	1				0
	6	1	0	2				1
	4	1	1	0				16
	1	1	1	1				3
	10	1	2	0				2
	6	3	0	0				0
	6	1	2	0				0
	8	0	1	0				4
	0	1	0	1				17
	5	0	0	0				2
	1	1	0	1				0
	1	1	1	1				18
	0	0	3	0				14
	4	0	1	1				1
	4	0	0	2				8
	6	2	0	4				1
	0	0	0	3				2
	9	1	0	0				0
	1	1	0	0				10
	3	2	0	1				17
	0	0	0	0				1
	8	1	0	0				0
	7	4	2	0				5
	5	0	0	0				13
	5	0	1	0				0
	3	1	0	1				6
	2	1	3	0				1
	2	1	0	0				1
	4	1	0	4				7
	2	1	1	0				0
	7	0	4	0				3
	8	0	2	0				12
	0	0	0	0				1
	7	1	0	0				22
	0	0	2	1				19
	0	2	0	0				2
	1	1	0	0				18
	0	2	3	1				2
	0	0	0	1				6
	0	1	0	0				2
	5	2	0	0				3
	2	0	0	0				18
	3	2	0	0				17
	2	0	0	0				4
	3	0	0	0				3
	3	1	0	0				2
	5	1	0	0				10
	3	2	2	0				24
	2	5	0	0				30
	2	2	0	1				14
	3	1	2	0				5
	0	2	0	0				0
	0	0	0	0				3
	2	2	0	2				1
	1	1	0	0				0
	1	1	0	1				0
	0	1	0	0				1
	1	0	0	0				1
	3	2	0	0				1
	0	0	0	1				0
	2	6	0	0				0
	0	0	0	0				3
	1	1	0	0				0
	0	0	0	0				0
	1	0	0	0				0
	4	0	0	1				2
	3	1	0	0				2
	0	0	0	0				7
	1	2	0	0				0
	2	2	0	0				1
	0	1	0	2				1
	9	1	0	0				1
	2	1	0	2				3
	0	1	0	3				6
	0	2	0	0				1
	0	0	0	1				4
	1	1	1	1				9
	5	5	0	1				1
	5	0	1	1				2
	1	0	0	1				2
	7	1	0	2				3
	5	5	1	0				0
	4	8	0	0				4
	1	3	0	0				0
	0	2	1	1				0
	5	1	0	1				3
	1	0	0	0				20
	6	3	2	0				1
	5	1	1	0				3
	4	2	0	0				0
	3	2	0	0				11
	7	2	0	0				1
	0	0	0	1				1
	0	1	0	1				3
	3	1	0	2				1
	0	2	0	0				1
	4	0	3	1				1
	2	1	0	1				0
	2	5	0	1				14
	4	0	0	0				0
	0	1	0	0				4
	0	0	0	0				2
	1	2	0	0				0
	1	1	0	2				0
	1	0	0	2				2
	1	0	0	1				0
	1	2	0	0				0
	0	2	2	3				0
	0	2	1	0				0
	0	0	0	1				0
	0	0	3	0				12
	2	1	0	0				1
	2	1	0	1				3
	3	0	0	0				0
	2	0	0	0				13
	0	0	0	0				1
	0	3	0	1				0
	1	1	0	0				11
	0	0	0	1				0
	1	1	0	0				0
	8	0	0	0				9
	1	0	0	0				3
	2	0	1	0				15
	2	2	1	2				10
	2	0	0	0				3
	1	2	0	0				5
	0	0	0	0				3
	3	0	1	1				3
	1	0	0	0				3
	1	0	0	0				3
	0	1	0	0				3
	2	0	0	0				4
	1	1	0	4				1
	1	0	0	1				8
	0	1	0	1				5
	2	8	0	0				4
	1	1	0	0				2
	0	1	0	1				3
	2	0	0	1				4
	0	3	2	0				3
	0	0	0	0				8
	2	1	0	1				12
	1	2	0	0				5
	5	2	0	1				2
	3	0	0	0				1
	2	2	0	1				4
	2	0	0	0				12
	5	5	0	0				2
	2	5	0	0				3
	1	1	1	0				5
	2	0	0	3				4
	3	1	0	0				4
	1	4	0	0				4
	4	0	0	0				2
	2	2	0	1				4
	2	4	0	1				4
	2	0	0	0				5
	1	4	0	2				18
	3	2	1	0				4
	9	4	0	1				7
	7	0	0	1				3
	5	1	0	2				6
	0	0	0	0				2
	5	3	1	2				7
	0	2	0	1				4
	4	0	0	0				0
	0	1	0	0				0
	4	1	0	0				17
	1	2	0	1				1
		1	0	3				1
		2	0	1				3
		4	1	0				1
		1	0	0				1
		3	0	0				1
		0	0	0				0
		1	0	0				5
		2	0	0				20
		5	0	0				4
		1	0	0				0
		0	0	2				1
		0	0	0				15
		0	0	1				1
		1	0	0				3
		0	2	3				0
		4	0	0				0
		0	0	0				3
		2	0	1				15
		3	0	4				2
		2	0	2				0
		0	0	0				17
		5	0	0				10
		4	0	2				0
		4	0	0				9
		0	3	0				2
		1	0	3				2
		4	0	0				11
		0	3	0				27
		4	0	0				4
		1	0	0				3
		0	0	0				7
		2	0	0				15
		1	0	0				3
		0	0	0				6
		3	0	0				2
		8	1	2				3
		6	0	0				7
		10	0	0				1
		3	0	2				5
		5	0	0				10
		5	0	0				2
		1	2	0				23
		10	0	0				12
		5	0	0				15
		0	1	0				0
		10	1	0				22
		2	0	0				3
		1	0	0				21
		10	3	0				2
		0	0	0				8
		2	0	0				19
		3	0	0				21
		7	0	0				1
		7	1	0				3
		12	0	0				2
		10	1	0				1
		5	1	0				12
		0	0	0				17
		2	1	0				11
		9	0	0				2
		0	0	0
		1	0	0
		8	1	0
		3	0	0
		0	0	1
		0	0	0
		8	2	1
			1	0
			0	0
			0	1
			0	0
			2	0
			0	1
			0	0
			1	0
			0	2
			0	1
			0	0
			0	0
			0	0
			0	0
			0	0
			0	0
			0	0
			0	3
			0	0
			0	0
			0	0
			0	0
			2	0
			1	0
			2	0
			3	0
			0	0
			0	0
			0	2
			0	1
			0	0
			3	3
			0	0
			3	0
			1	0
			1	0
			1	0
			1	0
			2	0
			0	0
			0	0
			0	0
			0	0
			2	1
			0	1
			0	0
			0	0
			0	0
			0	1
			0	0
			0	0
			0	0
			0	0
			0	0
			0	0
			0	0
			0	0
			0	0
			0	0
			0	0
			0	2
			0	0
			0	0
			0	0
			0	0
			0	0
			0	0
			0	0
			0	0
			0	0
			0	1
			0	0
			0	0
			0	0
			0	0
			0	0
			0	0
			1	0
			2	0
			0	1
			0	0
			0	0
			0	0
			0	0
			0	1
			0	0
			1	0
			0	0
			0	0
			0	0
			0	0
			0	0
			0	1
			0	0
			0	0
			0	0
			0	0
			1	0
			0
			1
			0
			0
			0
			0

## Sheet: Supp Fig2c
	UTR	Hp WT	NAC	Hp WT+NAC
	0	4	3	39
	5	1	9	9
	1	24	8	0
	4	24	6	19
	2	13	3	33
	1	11	2	28
	8	12	10	22
	12	15	1	9
	15	13	8	31
	9	10	3	1
	5	14	3	4
	5	17	7	26
	10	18	9	15
	1	15	6	16
	11	14	4	25
	3	13	0	17
	2	17	9	21
	6	5	9	4
	11	12	19	1
	6	14	10	10
	7	21	11	27
	3	11	8	10
	7	13	7	19
	15	12	9	19
	15	12	5	13
	4	26	1	1
	6	21	8	12
	20	6	2	2
	9	10	11	9
	15	12	11	4
	17	10	8	4
	4	11	16	16
	3	4	7	13
	8	24	5	0
	16	8	7	2
	14	11	6	0
	13	13	7	8
	3	6	10	0
	13	18	13	13
	8	15	6	36
	2	20	10	27
	21	8	14	3
	2	21	11	26
	3	14	8	17
	3	10	7	19
	5	17	0	16
	4	22	8	18
	3	11	6	17
	6	17	7	23
	6	21	4	24
	10	19	9	20
	3	14	7	12
	5	19	1	15
	9	19	2	26
	13	14	2	9
	6	17	10	18
	11	21	9	25
	9	14	6	13
	4	11	0	2
	4	20	1	12
	7	21	6	17
	5	8	11	17
	8	8	11	12
	1	13	14	33
	9	8	8	17
	2	5	3	14
	1	11	0	28
	5	4	1	20
	3	1	2	11
	8	3	12	22
	6	4	9	37
	2	11	8	25
	9	17	8	10
	8	11	13	13
	3	8	2	18
	2	6	4	14
	2	6	2	20
	2	8	3	10
	10	11	10	5
	4	9	6	11
	4	5	2	23
	7	11	8	16
	9	7	5	13
	9	5	3	13
	10	5	6	16
	0	8	3	18
	8	5	1	6
	5	7	10	13
	8	9	3	16
	8	9	9	15
	9	6	11	24
	3	13	3	12
	10	16	13	14
	8	15	12	27
	9	7	9	12
	11	12	6	10
	17	2	10	5
	4	0	0	9
	2	7	1	1
	6	2	3	19
	10	7	8	3
	15	7	5	19
	10	0	9	1
	6	10	3	8
	9	7	10	7
	7	11	8	0
	18	14	6	10
	25	12	8	7
	13	9	0	12
	14	14	3	4
	6	17	9	1
	13	4	4	14
	7	8	5	18
	2	7	7	10
	2	17	11	23
	2	29	0	23
	3	21	8	8
	7	14	7	14
	3	20	13	21
	3	28	16	27
	9	11	12	12
	3	20	14	26
	4	12	22	1
	4	6	13	9
	5	12	1	6
	3	5	4	7
	8	15	3	6
	9	3	10	12
	4	5	5	19
	4	9	10	14
	5	10	6	6
	4	5	9	0
	5	18	8	5
	9	12	0	25
	1	9	3	22
	0	12	9	29
	5	9	10	17
	3	22	8	31
	3	20	1	21
	1	13	10	19
	7	10	7	24
	11	6	7	22
	3	5	4	28
	7	9	0	18
	6	21	5	15
	2	17	0	20
	8	20	4	19
	22	15	2	23
	30	12	4	12
	6	10	6	12
	1	7	6	6
	2	6	12	14
	5	14	6	6
	11	11	4	15
	2	12	6	21
	14	3	13	13
	7	5	4	18
	1	4	5	15
	7	12	11	26
	7	11	10	13
	8	10	6	17
	23	16	11	40
	10	9	7	36
	5	13	9	6
	14	12	7	20
	15	12	9	19
	11	9	10	23
	10	10	9	14
	11	5	1	9
	5	7	7	7
	2	15	3	10
	9	15	8	20
	11	1	9	17
	13	8	2	14
	9	10	4	25
	0	19	3	28
	4	20	11	13
	25	22	8	18
	1	13	6	11
	9	7	6	22
	8	15	4	14
	2	13	8	27
	11	23	5	18
	10	22	8	16
	13	13	19	27
	8	20	4	18
	13	22	13	24
	5	21	3	14
	20	27	5	18
	3	21	9	8
	9	9	3	17
	9	6	5	32
	8	12	3	14
	0	7	4	18
	29	7	6	18
	5	15	7	16
	12	15	7	11
	11	9	5	13
	7	13	6	5
	3	12	7	9
	7	18	9	14
	7	5	1	4
	4	12	2	15
	0	9	4	13
	5	5	7	19
	2	4	10	12
	1	22	3	19
	4	0	6	10
	7	6	4	13
	4	21	6	11
	8	12	1	5
	5	15	5	9
	2	14	7	8
	8	16	4	7
	11	14	5	10
	1	14	6	8
	8	13	5	4
	8	4	5	15
	8	28	5	16
	8	19	4	23
	4	11	5	12
	8	7	4	25
	12	9	9	21
	9	11	5	18
	5	6	2	21
	11	12	0	21
	9	17	0	16
	9	23	7	25
	4	13	9	19
	18	15	0	16
	12	12	6	6
	10	0	8	17
	9	12	6	27
	4	7	9	20
	12	16	5	31
	12	18	6	14
	6	17	10	15
	11	16	1	14
	25	13	4	15
	6	14	6	24
	5	16	0	24
	8	22	2	21
	1	19	7	24
	6	11	3	12
	10	15	4	14
	12	14	6	25
	5	6	0	14
	12	8	6	6
	3	8	3	31
	11	6	9	14
	4	5	3	34
	7	8	11	20
	7	1	13	1
	16	2	5	16
	12	5	10	11
	1	15	0	15
	13	17	6	17
	19	16	0	24
	0	8	5	23
	3	4	4	20
	1	9	2	18
	3	5	3	18
	13	3	8	20
	13	14	11	7
	19	8	11	3
	1	12	6	13
	2	8	7	17
	13	7	6	15
	9	11	2	1
	16	9	7	21
	10	18	4	31
	9	4	5	10
	2	9	8	14
	9	6	0	19
	8	1	9	16
		13	3	17
	10	1	6	15
	5	11	5	16
	20	7	0	33
	9	5	2	6
	4	0	5	17
	4	4	0	17
	2	4	4	11
	12	6	10	19
	5	16	13	27
	9	8	10	23
	2	3	9	26
	2	4	2	31
	12	19	6	22
	7	7	6	5
	2	11	7	5
	7	12	2	12
	16	13	4	4
	2	7	4	11
	3	9	1	8
	2	9	10	16
	3	15	9	17
	6	12	2	11
	13	8	18	7
	4	16	13	12
	6	13	11	19
	4	19	6	13
	3	17	1	16
	6	6	10	17
	2	17	0	2
	2	13	10	3
	1	1	7	0
	2	23	11	1
	5	16	7	2
	2	11	2	0
	10	7	4	2
	9	0	9	1
	8	8	5	0
	6	1	2	6
	9	1	5	6
	9	17	7	4
	5	7	7	15
	1	10	11	12
	9	15	0	12
	1	4	7	6
	1	3	0	2
	13	9	6	15
	5	19	12	8
	7	11	0	5
	9	16	10	4
	3	4	9	11
	5	7	8	3
	0	2	3	8
	2	15	0	19
	6	8	0	5
	13	6	8	3
	0	10	9	0
	12	14	5	7
	1	15	2	2
	10	18	3	22
	9	8	7	8
	5	8	3	4
	4	7	1	3
	4	0	4	0
	7	12	0	13
	6	5	7	23
	8	2	6	10
	0	4	6	2
	1	0	5	22
	6	16	8	3
	6	1	2	19
	5	11	18	14
	10	1	24	12
	7	9	15	8
	9	3	19	10
	8	4	16	10
	10	3	5	29
	4	7	11	28
	4	8	12	14
	2	11	17	16
	3	16	5	6
	4	6	5	5
	0	7	5	4
	4	3	3	9
	9	4	15	15
	8	14	1	18
	6	9	0	19
	4	5	0	12
	6	9	1	21
	0	6	5	9
	2	10	1	0
	4	9	9	26
	2	3	5	2
	1	8	9	3
	9	7	13	16
	0	6	10	14
	3	5	9	8
	2	4	5	12
	5	4	11	5
	9	4	9	8
	12	8	12	9
	5	13	14	8
	2	16	7	13
	6	11	11	9
	4	8	8	10
	4	19	1	19
	5	13	2	13
	6	8	8	7
	2	9	8	7
	5	9	5	5
	8	16	7	10
	5	0	14	19
	2	0	5	21
	9	14	8	37
	9	1	20	24
	3	9	8	28
	7	4	3	14
	20	2	7	18
	12	4	11	18
	11	11	4	11
	1	20	2	8
	0	7	9	3
	5	8	9	1
	11	6	5	15
	5	16	1	19
	5	13	2	21
	1	7	10	18
	2	2	2	16
	5	6	10	13
	5	10	6	7
	6	14	9	6
	8	10	12	4
	7	13	10	22
	2	26	19	2
	5	21	9	10
	1	14	4	16
	7	8	12	1
	10	22	9	6
	4	9	10	3
	1	6	5	3
	7	8	8	2
	7	9	5	10
	4	8	2	3
	6	2	2	0
	3	1	9	0
	7	5	5	9
	5	6	1	8
	6	8	11	8
	8	9	2	5
	6	8	8	9
	1	17	12	8
	6	19	2	6
	7	15	1	12
	2	6	14	3
	7	6	14	4
	6	3	10	4
	11	6	12	8
	6	6	10	8
	4	10	1	6
	3	16	11	8
	4	0	7	10
	14	7	12	1
	12	11	9	4
	13	5	12	2
	1	7	18	13
	1	0	1	5
	4	4	2	7
	6	9	18	5
	4	0	10	24
	6	0	13	0
	6	5	15	20
	4	10	18	24
	5	5	5	17
	4	10	2	17
	10	14	22	18
	2	2	1	9
	6	5	5	12
	3	20	1	23
	1	13	8	6
	6	7	8	7
	10	9	2	8
	5	17	6	14
	2	14	9	19
	3	17	21	12
	1	19	16	8
	6	23	9	13
	13	8	8	0
	4	17	4	0
	9	5	3	4
	4	16	15	8
	3	9	15	8
	3	15	8	12
	3	12	7	4
	9	8	15	13
	7	20	10	12
	6	8	10	11
	2	13	4	15
	9	13	8	10
	7	18	5	2
	9	14	3	15
	9	0	14	16
	7	9	6	6
	9	7		2
	4	8		13
	7	1		4
	7	14		14
	9	9		22
	3	3		7
	5	2		5
	5	0		6
	3	7		2
	4	0		7
	1	4		4
	7	6		12
	5	9		7
	2	10		2
	3	0		5
	5	8		7
	3	4		2
	6	6		13
	0	24		1
	10	3		2
	0	3		2
	2	3		9
	8	4		0
	6	14		23
	4	12		13
	6	7		17
	10	3		17
	7	11		12
	5	6		28
	10	3		16
	11	7		10
	4	9		11
	8	14		3
	10	9		5
	3	9		14
	0	10		8
	0	2		1
	3	8		2
	6	1		7
	8	12		13
	2	13		12
	2	15		11
	5	12		0
	0	9		8
	6	12		10
	14	7		8
	9	10		19
	5	8		30
	2	8		11
	1	2		9
	0	13		11
	12	3		5
	2	5		8
	5	7		12
	5	7		8
	6	7		1
	8	4		11
	7	13		23
	6	4		3
	7	1		5
	16	15		3
	6	1		30
	3	1		21
	10	6		12
	6	12		11
	6	15		8
	4	14		20
	9	8		7
	7	7		0
	8	3		9
	11	3		13
	11	3		10
	8	1		11
	16	9		12
	5	18		25
	5	10		11
	15	10		11
	3	12		8
	5	10		4
	6	5		18
	1	23		3
	5	20		1
	6	10		6
	2	19		4
	2	14		2
	0	3		0
	5	5		9
	9	9		9
	6	6		4
	9	17		3
	5	8		0
	9	5		6
	1	8		8
	1	5		0
	10	13		23
	7	7		0
	5	17		4
	1	16		2
	3	7		6
	4	13		0
	4	6		8
	8	8		4
	3	4		8
	5	2		9
	5	6		13
	0	2		8
	2	5		13
	7	4		35
	10	4		6
	6	5		14
	11	7		10
	3	11		19
	5	8		12
	4	13		8
	6	3		20
	9	10		10
	10	5		17
	7	2		19
	6	8		3
	9	5		10
	8	6		0
	1	6		7
	11	7		21
	7	9		19
	5	13		3
	10	10		1
	10	10		10
	3	19		10
	10	11		3
	4	4		0
	11	15		10
	6	10		8
	1	20		7
	2	6		12
	4	25		23
	6	15		20
	7	6		4
	2	2		6
	3	8		9
	6	7		4
	8	2		13
	3	8		8
	1	12		6
	2	6		7
	2	6		3
	1	9		5
	10	12		15
	2	11		6
	2	22		4
	3	9		12
	1	15		5
	1	2		5
	4	3		6
	2	2		4
	3	3		3
	1	5		11
	4	2		1
	4	8		9
	6	4		8
	4	6		9
	0	33		3
	4	4		7
	7	1		12
	8	4		3
	4	9		5
	6	4		4
	2	1		16
	5	3		4
	5	4		4
	2	5		0
	2	1		10
	4	0		11
	3	0		10
	1	3		4
	9	5		1
	1	9		0
	6	10		7
	3	7		3
	0	4		3
	0	20		9
	4	4		11
	1	4		3
	1	2		9
	5	3		7
	3	4		10
	2	2		8
	2	12		9
	0	9		0
	4	10		7
	3	2		5
	7	11		2
	7	13		6
	5	11		10
	9			15
	5			9
	2			5
	3			1
	0			6
	0			9
	3			4
	5			3
	2			8
	4			9
	6			12
	9			0
	8			9
	3			13
	4			8
	0			0
	1			6
	0			2
	1			3
	4			6
	5			14
	1			8
	2			2
	1			7
	4			2
	2			9
	5			6
	9			6
	7			18
	7			8
	1			4
	8			5
	8			15
	1			13
	4			11
	2			6
	7			9
	4			5
	2			6
	9			3
	7			9
	4			8
	3			7
	1			6
	6			8
	3			4
	8			15
	2			5
	9			8
	3			9
	3			7
	3			7
	1			12
	0			0
	2			8
	3			1
	5			4
	0			8
	4			3
	4			5
	2			1
	2			2
	4			1
	1			1
	7			4
	0			2
	1			8
	4			1
	1			10
	3			7
	2			19
	3			12
	0			4
	23			10
	0			8
	1			5
	2			13
	0			3
	9			2
	6			4
	5			16
	1			6
	6			12
	4			11
	6			15
	5			3
	0			3
	4			2
	3			3
	3			3
	3			1
	3			13
	4			0
	5			2
	3			1
	8			0
	3			2
	3			8
	5			8
	4			6
	5			4
	6			5
	3			5
	3			10
	3			2
	3			7
	3			4
	9			9
	2			1
	2			7
	2			0
	1			0
	2			6
	2			3
	5			5
	11			1
	3			15
	4			7
	3			5
	3			8
	1			10
	3			4
	2			5
	1			7
	0			14
	1			5
	3			11
	7			5
	0			2
	0			12
	4			3
	0			6
	1			11
	4			9
	0			6
	1			11
	3			22
	0			10
	4			33
	2			8
	1			8
	1			13
	3			14
	2			6
	0			17
	0			1
	0			14
	0			2
	9			7
	1			2
	2			3
	2			5
	1			16
	1			11
	2			5
	0			2
	0			6
	1			12
	0			10
	3			22
	2			12
	2			13
	2			3
	0			4
	2			2
	1			0
	2			2
	3			2
	0			12
	1			7
	0			8
	2			2
	3			9
	3			8
	4			6
	2			7
	4			6
	1			9
	2			13
	5			8
	1			8
	2			8
	5			3
	4			6
	5			2
	1			6
	3			6
	4			4
	7			7
	7			7
	12			8
	4			10
	2			14
	6			9
	3			3
	1			13
	14			9
	1			17
	2			2
	3			10
	3			5
	2			11
	2			7
	7			7
	7			4
	3			10
	9			5
	6			5
	5			0
	3			7
	3			7
	5			6
	1			6
	8			10
	3			9
	2			8
	2			8
	4			6
	0			0
	0			11
	4			8
	0			5
	9			5
	7			4
	1			17
	5			14
	5			9
	1			11
	2			4
	0			3
	4			1
	0			8
	6			18
	6			9
	8			7
	4			9
	3			9
	3			4
	3			12
	5			12
	3			10
	1			8
	3			5
	0			8
	2			7
	3			6
	5			1
	6			8
	7			12
	0			6
	0			1
	0			2
	1			7
	2			15
	6			7
	4			10
	4			5
	3			16
	1			17
	0			2
	2			9
	1			2
	1			6
	2			14
	2			2
	4			3
	6			0
	2			3
	7			7
	2			7
	2			6
	7			3
	6			12
	5			7
	3			7
	7			6
	2			5
	3			6
	1			2
	4			2
	0			0
	1			7
	1			5
	0			1
	2			16
	1			7
	2			6
	2			7
	3			10
	3			10
	2			22
	4			3
	0			5
	0			9
	1			9
	1			7
	4			3
	0			4
	2			15
	5			15
	1			8
	4			2
	3			7
	2			7
	4			0
				3
				17
				11
				13
				4
				10
				15
				8
				13
				15
				17
				6
				8
				9
				11
				6
				11
				14
				16
				3
				12
				13
				8
				2
				3
				5
				7
				18
				12
				14
				17
				13
				8
				6
				15
				6
				3
				10
				12
				8
				18
				10
				20
				10
				7
				1
				6
				6
				5
				17
				6
				18
				8
				7
				1
				12
				20
				13
				17
				10
				12
				11
				8
				13
				12
				7
				3
				12
				12
				2
				7
				2
				10
				6
				6
				8
				8
				14
				15
				6
				8
				7
				6
				8
				5
				1
				3
				2
				16
				13
				5
				13
				2
				4
				1
				20
				2
				2
				5
				8
				0
				6
				12
				7
				7
				13
				8
				6
				21
				4
				2
				12
				8
				0
				14
				17
				7
				12
				8
				8
				0
				0
				7
				7
				5
				8
				4
				1
				11
				6
				10
				12

## Sheet: Supp Fig3d
	UTR	Hp ΔRfaE	Hp WT	⍺-ADP-hept [0.5µM]	⍺-ADP-hept [1µM]	β-ADP-hept
	100	195.01	612.48	168.51	176.85	791.8

## Sheet: Supp Fig3e
	CTRL				ΔALPK1				ΔTIFA
	UTR	Hp WT	⍺-ADP-hept	β-ADP-hept	UTR	Hp WT	⍺-ADP-hept	β-ADP-hept	UTR	Hp WT	⍺-ADP-hept	β-ADP-hept
	5	0	5	4	0	1	2	1	3	0	2	5
	1	3	2	1	4	0	1	1	1	4	4	0
	6	0	5	1	0	1	1	4	5	0	1	0
	1	3	4	2	1	0	1	1	2	1	0	3
	3	2	4	1	1	2	0	5	4	1	0	1
	0	2	4	2	1	3	3	6	2	1	3	4
	0	0	3	4	4	5	3	2	1	4	1	2
	1	2	5	2	1	0	1	1	3	1	6	4
	0	0	1	1	0	1	2	4	1	0	2	3
	3	2	0	0	1	0	0	0	2	1	1	1
	0	1	6	0	1	5	1	2	0	1	0	2
	3	2	6	6	3	3	1	2	1	3	5	2
	0	3	3	3	3	1	2	2	1	3	4	3
	5	5	2	1	0	3	1	5	0	0	4	0
	3	3	0	1	2	2	3	2	4	2	2	1
	1	2	1	1	2	3	5	4	4	2	4	4
	0	0	6	4	5	0	5	6	0	5	2	0
	0	2	1	0	2	3	3	1	1	2	0	5
	0	1	3	1	3	1	4	2	2	3	1	1
	0	0	5	2	0	1	0	1	5	0	2	0
	0	0	0	4	2	1	3	4	1	2	3	3
	0	0	1	0	4	2	0	2	0	4	2	5
	3	2	4	2	1	0	0	3	1	1	3	1
	3	0	5	6	2	1	4	6	4	2	4	0
	1	0	0	1	2	1	3	3	1	2	1	0
	1	5	1	3	2	1	3	0	0	2	3	1
	5	2	0	2	1	0	1	1	3	1	0	1
	1	2	3	2	0	0	4	1	1	0	1	3
	2	0	0	1	3	5	1	1	3	3	0	5
	6	0	0	3	1	0	4	6	0	1	3	1
	0	0	1	0	3	0	2	1	3	3	0	0
	0	0	2	0	1	4	0	3	0	1	3	0
	9	2	3	1	0	2	1	0	3	0	6	0
	0	0	2	2	1	3	3	5	2	1	4	0
	0	1	1	2	1	4	3	0	3	1	2	0
	1	3	1	2	3	4	2	0	3	3	6	0
	0	2	6	2	2	0	1	4	0	2	5	0
	2	6	2	6	2	5	4	0	2	2	1	0
	0	5	3	2	3	1	4	0	0	3	2	0
	0	3	1	6	5	0	2	1	1	5	1	0
	3	2	0	0	0	4	2	2	0	0	2	0
	1	4	1	3	0	1	1	2	1	0	2	0
	3	1	3	3	2	5	0	2	0	2	3	0
	2	0	1	3	0	4	0	4	4	0	3	0
	3	3	4	6	2	0	0	2	1	2	2	0
	3	3	0	2	2	2	0	4	2	2	1	0
	0	2	1	4	0	0	1	3	0	0	0	0
	4	4	0	0	4	4	1	4	4	4	1	0
	0	1	2	2	3	4	2	4	1	3	5	0
	6	1	0	2	2	4	1	1	0	2	4	0
	1	6	0	2	1	0	1	0	1	1	1	0
	5	0	1	0	2	3	2	0	1	2	2	0
	0	0	0	0	6	2	0	2	1	6	0	0
	5	2	5	6	0	6	2	1	0	0	2	0
	0	2	2	1	1	3	1	0	0	1	2	0
	1	0	6	0	0	1	6	0	0	0	1	0
	0	4	4	3	3	0	0	3	2	3	3	0
	1	0	0	0	2	1	2	2	0	2	1	0
	0	1	5	1	0	2	5	1	4	0	4	1
	1	0	0	1	2	0	0	3	3	2	3	3
	1	1	1	1	1	0	2	1	4	1	2	2
	1	2	1	4	2	0	3	3	2	2	5	1
	3	3	3	0	0	3	2	3	5	0	3	1
	0	1	3	2	0	0	0	1	3	0	6	1
	6	4	2	0	1	1	3	0	0	1	0	6
	0	3	3	1	0	1	5	5	6	0	2	2
	1	1	1	4	5	0	0	4	1	5	0	0
	2	4	6	1	1	3	2	1	1	1	1	3
	0	0	1	1	4	1	0	0	0	4	4	5
	0	1	3	3	0	5	0	5	2	0	3	4
	5	1	1	6	1	0	1	1	3	1	4	2
	5	1	1	1	3	0	0	3	5	3	0	0
	3	1	6	0	1	0	4	4	0	1	4	2
	4	3	1	6	1	5	4	5	2	1	0	0
	0	2	3	3	2	4	0	2	2	2	0	4
	3	1	2	0	2	2	1	5	3	2	1	2
	2	4	5	1	1	3	0	1	2	1	1	0
	4	0	6	5	3	0	0	1	0	3	3	0
	1	5	2	5	0	1	3	1	6	0	0	4
	2	5	1	3	0	1	0	0	3	0	4	0
	0	2	2	0	5	2	1	0	3	5	0	0
	0	3	4	0	3	1	6	1	2	3	2	0
	2	0	1	2	1	4	1	1	0	1	6	1
	5	0	1	1	0	4	0	2	5	0	0	0
	0	1	3	4	3	1	5	0	6	3	0	2
	1	0	6	1	0	0	4	6	4	0	4	2
	1	1	0	1	3	1	1	0	0	3	0	3
	5	0	0	1	5	0	3	2	0	5	4	0
	3	2	6	3	3	0	0	1	1	3	0	1
	2	6	0	1	1	2	5	5	3	1	3	2
	1	0	0	0	2	2	3	1	2	2	2	2
	3	2	0	1	4	0	0	2	5	4	1	0
	2	1	1	4	1	1	4	1	3	1	1	6
	0	3	4	2	1	6	1	2	1	1	5	0
	0	5	2	1	3	3	6	2	0	3	2	4
	1	3	1	4	3	1	3	1	0	3	2	0
	5	0	1	0	1	0	1	4	3	1	0	2
	3	2	6	2	1	0	6	3	0	1	2	1
	1	0	2	1	3	3	3	2	2	3	0	3
	4	3	6	2	3	1	1	2	1	3	0	1
	4	5	0	2	1	0	2	0	0	1	1	0
	2	2	0	5	6	0	3	0	3	6	3	2
	2	3	0	1	1	1	2	2	1	1	3	1
	3	1	3	2	0	2	1	2	1	0	6	0
	1	6	0	3	3	0	0	3	2	3	2	1
	1	1	5	3	1	0	0	2	2	1	3	3
	5	5	3	2	1	1	0	5	4	1	3	6
	1	3	5	0	0	4	2	1	2	0	0	1
	2	1	3	0	4	1	2	4	0	4	4	4
	9	0	2	0	2	3	0	5	1	2	0	0
	0	0	1	1	2	2	1	2	2	2	1	1
	1	0	3	1	2	4	2	4	0	2	2	3
	3	1	0	0	1	0	0	0	3	1	1	4
	0	2	1	5	4	2	1	3	3	4	1	1
	5	2	2	2	4	1	1	1	2	4	0	2
	0	1	3	2	0	2	3	1	0	0	6	1
	0	1	1	4	2	1	1	1	2	2	1	2
	0	1	5	5	3	5	2	0	1	3	1	1
	5	1	3	1	5	1	1	5	0	5	1	1
	0	2	5	6	0	0	1	3	3	0	3	4
	2	2	0	1	2	2	4	1	2	2	0	3
	0	0	0	0	6	0	1	0	2	6	3	2
	1	2	0	0	0	1	2	0	0	0	3	3
	0	2	0	0	4	6	5	0	1	4	0	0
	3	4	4	5	2	2	3	2	0	2	0	4
	0	2	4	2	0	5	5	3	2	0	0	5
	3	0	0	4	3	4	0	1	0	3	0	1
	2	2	4	0	0	2	1	1	0	0	2	1
	5	4	0	0	6	6	0	5	0	6	1	5
	0	0	0	1	2	4	3	0	0	2	2	4
	1	5	0	1	1	3	4	0	0	1	1	5
	2	6	0	1	0	0	1	0	0	0	4	5
	3	0	1	2	3	3	4	4	1	3	4	2
	1	1	0	5	0	1	2	6	5	0	4	1
	4	6	2	6	2	3	6	1	3	2	2	1
	0	3	1	2	0	0	1	0	1	0	1	1
	6	2	1	5	1	4	5	4	1	1	2	0
	1	2	1	4	1	1	1	0	2	1	4	6
	2	4	2	2	1	0	2	3	4	1	4	6
	2	1	2	0	1	0	3	4	1	1	2	4
	0	1	1	2	0	0	0	4	1	0	1	1
	2	2	1	4	0	4	0	3	0	0	0	3
	1	4	1	0	1	6	1	0	1	1	2	1
	6	3	2	6	5	2	0	2	0	5	1	0
	2	0	0	3	2	0	0	3	0	2	3	2
	1	4	4	2	3	3	1	1	3	3	3	5
	6	4	3	5	1	2	1	3	2	1	0	0
	2	3	6	3	2	1	4	1	2	2	0	2
	4	3	4	1	1	2	0	3	4	1	1	1
	5	1	1	0	1	1	0	1	0	1	3	1
	5	3	5	0	0	1	3	1	3	0	2	3
	5	2	0	1	2	3	0	3	3	2	3	2
	3	0	3	6	4	0	5	2	0	4	0	1
	2	0	2	2	1	1	1	0	2	1	1	4
	0	5	0	2	2	3	2	3	6	2	2	0
	0	1	0	5	2	1	0	1	1	2	1	1
	1	0	3	6	3	2	6	0	4	3	6	5
	2	1	1	2	0	1	4	0	0	0	3	4
	1	1	3	5	0	3	3	0	5	0	0	4
	4	2	5	5	0	3	1	0	0	0	0	2
	4	0	1	2	1	0	0	3	0	1	2	3
	5	0	2	3	1	0	6	3	2	1	0	3
	1	0	1	0	2	2	1	2	0	2	0	2
	0	1	3	0	0	0	1	1	1	0	0	1
	0	5	0	4	0	0	0	0	5	0	1	1
	1	1	0	0	1	2	1	1	1	1	3	0
	3	4	0	1	0	3	3	5	3	0	4	0
	0	0	4	1	0	1	3	2	6	0	5	3
	3	0	0	3	0	2	3	0	3	0	4	2
	2	3	4	4	4	2	2	3	2	4	0	3
	1	0	1	2	5	6	6	5	0	5	2	0
	3	0	5	6	6	0	4	2	2	6	4	0
	1	10	0	4	0	1	3	0	3	0	1	3
	1	0	2	0	1	4	4	1	3	1	4	1
	2	0	2	3	0	4	3	2	4	0	5	3
	0	0	3	5	2	1	6	4	3	2	2	1
	1	0	6	4	0	4	2	4	4	0	3	3
	3	0	6	0	0	3	1	1	4	0	5	1
	1	0	4	4	1	4	0	1	5	1	5	5
	1	0	4	1	6	1	1	3	5	6	3	3
	1	0	6	4	1	2	2	0	0	1	3	1
	2	0	4	6	3	3	6	1	4	3	1	5
	1	0	3	6	3	4	2	4	6	3	0	2
	3	0	5	0	2	5	4	0	3	2	5	2
	1	0	4	3	4	2	6	2	1	4	4	1
	2	0	0	5	0	5	0	1	1	0	1	1
	6	0	5	6	2	0	0	4	5	2	3	5
	0	0	6	1	1	1	0	0	3	1	3	5
	0	0	2	1	2	3	1	0	0	2	4	6
	3	0	3	1	0	2	0	1	4	0	3	3
	1	0	5	1	2	3	3	1	1	2	2	4
	1	0	0	5	0	3	1	3	1	0	0	2
	2	0	5	3	5	3	5	3	1	5	1	0
	2	1	3	4	3	1	3	3	5	3	0	5
	0	4	1	2	3	3	2	1	1	3	2	2
	0	3	3	1	1	5	1	6	0	1	4	1
	1	0	3	2	2	1	2	3	1	2	3	1
	5	2	6	1	1	3	1	3	2	1	0	0
	0	6	0	0	0	2	3	0	2	0	1	2
	0	1	0	5	2	5	2	3	2	2	1	3
	0	3	2	0	6	3	1	1	5	6	2	1
	0	5	0	3	2	5	0	4	1	2	2	4
	1	2	2	6	3	1	1	2	3	3	4	6
	4	0	1	1	4	5	0	0	3	4	3	3
	3	1	3	4	0	6	0	1	2	0	3	0
	1	3	5	3	2	0	2	2	3	2	1	1
	1	3	1	2	2	4	1	2	3	2	0	5
	0	2	0	6	5	5	2	5	2	5	0	5
	6	2	3	4	0	0	3	0	0	0	1	2
	6	3	2	2	2	4	5	1	2	2	2	2
	1	1	3	0	0	4	2	4	0	0	5	4
	6	0	6	0	0	4	5	2	2	0	3	1
	0	1	5	0	3	2	1	1	0	3	2	3
	2	3	2	0	5	6	1	4	4	5	2	1
	0	6	1	5	0	0	5	2	1	0	1	4
	4	2	1	0	1	4	1	2	2	1	0	5
	0	1	1	0	6	5	1	0	2	6	0	1
	3	0	1	0	0	3	0	2	0	0	2	4
	0	3	5	0	0	3	1	1	1	0	0	2
	4	5	5	1	5	5	3	3	2	5	3	4
	2	9	0	6	2	5	2	3	2	2	3	3
	0	0	0	0	3	4	2	2	3	3	2	1
	4	2	0	0	0	3	3	4	6	0	3	4
	0	0	0	1	2	1	1	4	0	2	3	4
	6	4	0	3	1	0	0	4	2	1	1	4
	0	1	0	3	2	4	3	1	2	2	0	0
	0	1	1	0	2	1	4	3	0	2	0	0
	0	0	1	2	0	1	1	0	3	0	2	0
	0	2	1	0	0	5	3	0	0	0	3	2
	2	2	1	3	0	2	1	6	2	0	3	0
	2	4	2	3	4	4	0	2	2	4	1	5
	2	0	1	1	2	4	1	0	4	2	3	6
	0	1	0	0	0	4	0	2	5	0	1	6
	0	1	0	0	2	0	2	0	3	2	4	1
	2	6	0	0	2	0	2	2	2	2	5	2
	0	1	0	0	0	0	0	1	0	0	2	3
	1	0	0	2	0	2	0	1	0	0	6	2
	1	1	1	0	1	4	4	1	1	1	1	1
	4	0	2	0	2	4	0	1	6	2	2	3
	2	3	1	1	3	0	5	0	4	3	1	2
	1	2	2	5	2	2	4	3	2	2	4	1
	2	6	0	0	0	1	1	1	6	0	0	1
	1	0	4	0	6	1	6	0	5	6	0	4
	0	0	1	2	1	1	3	1	1	1	2	2
	0	3	0	1	0	3	3	3	0	0	1	0
	5	0	0	0	1	4	1	2	2	1	6	2
	1	2	3	4	0	0	4	1	1	0	1	0
	0	1	1	2	2	0	1	0	0	2	1	0
	1	6	1	1	6	1	0	1	5	6	2	1
	3	1	1	3	2	1	3	0	0	2	1	3
	1	1	0	0	5	1	2	1	2	5	1	0
	2	0	4	1	3	4	2	0	3	3	0	2
	1	4	1	1	0	5	2	2	1	0	4	4
	4	0	2	2	0	0	1	4	2	0	5	0
	2	3	0	1	1	1	4	1	4	1	5	0
	0	0	5	1	1	0	3	1	2	1	5	1
	0	1	4	4	1	3	2	3	2	1	0	0
	0	4	0	0	3	0	1	2	3	3	3	1
	2	2	4	1	2	3	0	1	2	2	3	2
	2	0	0	0	1	5	0	0	1	1	4	0
	2	0	3	5	3	1	4	2	3	3	0	1
	0	0	2	2	0	5	1	0	4	0	5	0
	2	0	3	1	1	1	1	0	0	1	5	2
	2	2	3	1	1	0	2	2	0	1	1	3
	1	3	5	1	0	2	0	1	2	0	1	0
	2	0	2	0	0	0	1	2	1	0	4	1
	1	0	0	4	0	3	1	2	3	0	5	0
	0	0	4	0	1	4	1	4	1	1	3	2
	4	0	2	2	0	0	0	0	3	0	2	3
	5	0	5	5	0	1	1	1	0	0	0	1
	3	2	5	4	0	1	5	4	0	0	4	0
	1	2	0	5	3	1	2	5	3	3	2	5
	1	0	0	4	3	4	1	2	3	3	4	0
	0	2	2	5	0	3	1	3	1	0	1	4
	1	1	2	4	0	4	4	2	2	0	1	2
	1	1	5	1	5	1	1	0	4	5	3	0
	5	0	2	1	1	2	1	0	2	1	2	5
	4	1	1	5	2	1	4	3	3	2	1	4
	2	1	5	3	0	0	3	4	3	0	0	1
	1	3	2	3	4	2	4	4	0	4	5	0
	5	3	2	4	0	2	2	3	0	0	2	5
	0	1	1	2	2	1	1	3	2	2	5	1
	5	1	1	2	0	1	1	2	0	0	1	4
	1	0	2	1	0	0	0	2	0	0	4	0
	1	2	2	1	2	2	4	3	1	2	1	0
	5	0	0	0	2	2	2	1	1	2	4	0
	4	2	2	4	1	3	3	1	1	1	4	1
	1	1	4	0	2	0	3	1	5	2	1	1
	0	2	0	0	1	3	1	0	0	1	2	1
	5	1	3	1	1	0	0	2	0	1	4	2
	0	1	1	0	1	4	0	0	0	1	1	3
	2	1	0	0	2	1	0	1	0	2	2	5
	5	0	1	1	1	5	1	1	0	1	1	2
	3	1	5	0	4	5	0	1	0	4	2	0
	2	1	5	0	0	3	1	5	2	0	1	2
	2	3	0	0	0	5	1	0	1	0	1	2
	0	0	2	1	0	5	2	2	1	0	0	0
	2	3	0	0	5	1	2	0	0	5	2	2
	5	1	0	1	1	3	1	0	1	1	3	3
	0	3	0	2	1	1	1	1	0	1	1	1
	2	1	3	0	1	1	4	0	3	1	1	0
	1	1	2	1	5	2	5	4	1	5	3	0
	2	4	5	0	2	1	3	1	2	2	5	2
	1	1	4	1	3	1	2	1	0	3	0	0
	2	0	2	2	2	2	2	3	0	2	0	0
	0	4	0	2	3	1	0	1	3	3	2	2
	0	1	1	4	0	2	2	2	4	0	3	3
	5	0	3	0	0	1	1	0	0	0	2	2
	0	2	1	4	2	1	1	0	0	2	4	0
	0	0	0	1	1	4	2	2	3	1	1	2
	4	1	1	4	0	5	5	2	1	0	2	0
	1	5	1	3	3	1	3	4	0	3	1	0
	1	4	2	3	4	3	0	0	4	4	1	3
	4	2	1	1	3	1	2	2	0	3	2	2
	0	1	0	1	0	2	0	4	3	0	2	1
	1	0	2	0	1	1	2	2	0	1	0	0
	2	2	1	0	0	1	0	3	0	0	3	1
	1	3	3	4	1	2	1	2	1	1	1	3
	1	3	0	2	2	3	2	3	1	2	3	3
	3	0	5	3	1	2	0	2	3	1	4	0
	5	5	2	0	1	1	4	0	1	1	2	4
	0	5	2	1	2	3	4	1	0	2	1	0
	1	1	1	3	5	2	4	3	4	5	1	0
	2	1	1	1	0	0	1	3	3	0	2	1
	1	3	4	1	0	2	2	2	0	0	1	0
	4	0	3	0	0	1	0	5	0	0	2	1
	1	0	3	2	0	0	2	0	2	0	4	0
	4	5	5	5	2	1	1	2	1	2	0	2
	3	1	5	2	1	2	3	4	1	1	2	0
	2	4	2	4	0	0	0	1	4	0	1	4
	0	1	1	0	3	0	1	1	3	3	4	1
	0	4	0	3	0	0	5	0	0	0	1	1
	2	1	1	4	3	4	3	2	2	3	1	2
	5	3	2	2	2	3	2	5	0	2	1	5
	3	1	4	1	1	0	2	2	1	1	0	2
	4	0	4	2	1	3	4	3	1	1	1	1
	1	0	2	0	1	5	1	0	2	1	0	0
	1	4	4	0	2	1	3	2	1	2	0	1
	1	2	3	1	2	3	3	0	1	2	4	5
	3	0	1	3	1	2	2	0	0	1	4	0
	0	5	2	4	1	1	5	0	3	1	2	0
	1	2	5	3	1	1	0	1	5	1	2	4
	0	1	1	4	0	1	0	1	1	0	2	0
	1	1	2	3	0	2	2	2	5	0	4	2
	2	0	4	4	1	2	2	1	0	1	3	2
	2	5	5	3	5	5	0	3	2	5	3	1
	0	2	5	1	5	0	0	1	1	5	0	3
	2	5	5	1	1	5	2	5	5	1	2	0
	1	2	2	0	1	4	0	2	2	1	0	2
	0	2	3	2	0	3	0	1	2	0	5	1
	0	0	1	3	0	3	1	3	0	0	0	0
	1	3	5	3	1	2	2	4	2	1	3	2
	5	1	5	0	2	1	1	1	1	2	0	2
	1	1	0	5	2	2	2	1	1	2	2	1
	1	4	1	3	5	4	3	1	1	5	5	0
	2	2	3	2	1	1	1	3	4	1	3	0
	1	1	1	0	0	4	5	2	3	0	1	1
	0	5	4	1	0	2	4	0	2	0	1	1
	0	2	1	2	4	0	0	1	1	4	0	1
	1	3	2	0	0	0	3	0	4	0	3	1
	1	4	2	1	0	4	1	3	4	0	1	5
	3	5	3	2	0	5	1	0	3	0	0	1
	0	2	1	1	2	4	0	2	3	2	1	1
	2	0	0	0	2	4	1	2	3	2	3	1
	0	5	3	0	0	2	5	0	2	0	2	5
	1	0	1	2	0	1	1	0	5	0	0	0
	3	2	0	1	5	0	1	4	3	5	2	3
	2	3	1	2	0	2	2	0	0	0	2	1
	1	0	1	0	2	0	3	1	5	2	0	0
	2	0	3	3	0	2	5	0	3	0	0	0
	1	2	5	0	2	1	2	2	2	2	1	1
	1	1	0	0	0	2	5	1	0	0	0	3
	0	4	0	4	5	2	0	4	1	5	3	0
	3	0	5	3	2	2	4	0	5	2	3	4
	1	4	0	1	2	0	4	4	0	2	2	1
	5	0	2	1	0	0	5	1	1	0	4	2
	0	1	3	1	2	0	5	2	3	2	0	1
	0	1	1	0	2	3	0	1	0	2	5	1
	0	1	1	1	0	1	0	2	3	0	3	1
	3	0	2	1	0	2	4	0	1	0	1	0
	2	4	0	0	0	1	3	2	3	0	0	1
	1	0	0	1	1	0	5	2	3	1	3	3
	1	2	0	4	1	2	0	5	0	1	0	5
	1	3	0	1	0	0	1	1	2	0	3	4
	1	2	0	1	0	0	5	1	2	0	2	0
	0	1	2	2	5	1	3	0	0	5	0	3
	0	0	1	0	0	5	3	4	1	0	1	1
	0	4	0	3	1	2	0	1	3	1	3	1
	2	4	2	1	2	2	3	0	0	2	0	3
	0	2	0	0	0	4	3	1	4	0	0	3
	0	5	2	0	0	0	1	4	4	0	0	5
	3	5	5	0	1	2	4	2	0	1	4	5
	0	0	1	0	1	1	4	4	3	0	3	2
	3	1	0	3	5	0	2	1	3	5	1	0
	2	2	1	1	4	3	3	0	2	4	4	0
	1	5	4	1	1	2	2	1	3	1	4	1
	1	2	5	0	1	1	0	2	3	1	2	0
	0	3	3	0	4	4	2	4	2	4	2	0
	1	4	4	2	4	2	2	0	4	4	3	4
	0	4	3	3	3	2	1	2	0	3	3	0
	1	2	0	1	2	1	3	0	1	2	1	4
	0	3	2	2	0	0	2	1	1	0	2	2
	2	1	1	3	1	2	4	2	1	1	1	0
	0	4	0	3	0	1	0	0	1	0	0	4
	1	3	2	1	5	0	1	0	0	5	3	2
	3	2	0	0	3	0	0	3	2	3	1	0
	0	1	2	2	4	0	1	2	1	4	2	3
	3	0	1	1	5	3	1	3	4	5	2	0
	1	3	0	1	3	1	1	2	2	3	3	2
	2	1	3	2	0	0	0	0	3	0	5	3
	4	5	0	4	3	3	2	1	0	3	3	0
	1	2	5	2	1	2	0	0	0	1	1	2
	4	3	1	1	3	4	4	0	5	3	3	5
	1	0	1	4	1	3	0	4	1	1	1	4
	0	3	4	3	1	0	3	1	3	1	0	0
	2	0	2	0	0	2	2	5	3	0	1	1
	1	5	4	0	0	1	3	0	0	0	0	1
	1	2	4	2	0	3	1	5	3	0	1	0
	1	1	1	1	2	2	2	0	3	2	0	0
	0	4	1	1	0	2	0	0	4	0	2	1
	0	1	1	1	2	3	2	0	2	2	2	1
	1	3	4	2	2	2	0	4	1	2	0	2
	2	3	4	4	2	3	2	0	2	2	3	2
	4	0	0	0	5	2	1	1	1	5	3	3
	3	2	2	1	0	1	5	1	3	0	1	1
	1	5	2	2	0	1	1	4	1	0	1	1
	1	4	0	4	5	0	4	3	2	5	2	0
	0	2	2	1	2	2	1	3	4	2	1	4
	1	5	4	5	0	1	1	1	1	0	5	1
	4	0	1	0	0	1	4	5	1	0	3	1
	4	1	0	4	3	3	2	1	1	3	0	2
	2	3	0	4	0	4	1	1	2	0	2	0
	3	1	0	3	1	3	1	2	1	1	1	1
	3	1	3	1	2	2	5	1	5	2	2	4
	1	1	1	1	3	0	4	0	4	3	1	3
	2	1	3	2	2	4	2	5	4	2	2	1
	3	0	4	2	1	1	5	0	4	1	5	1
	0	4	4	3	3	2	3	2	3	3	4	0
	2	0	3	3	4	0	4	2	4	4	5	2
	1	2	3	1	1	0	3	4	3	1	5	5
	1	1	1	0	3	1	0	2	1	3	1	2
	1	1	1	3	1	0	3	3	3	1	1	0
	1	1	0	1	0	5	3	1	1	0	1	1
	2	0	4	1	1	1	3	5	3	1	2	5
	2	0	4	4	0	3	1	3	2	0	1	0
	1	4	0	2	3	1	5	3	1	3	2	2
	2	0	2	3	0	2	1	0	1	0	1	4
	3	4	1	0	0	4	0	0	3	0	0	4
	2	2	0	2	4	1	2	2	3	4	2	3
	3	1	1	3	1	1	4	1	1	1	3	0
	1	1	4	3	3	4	1	4	3	3	0	0
	0	3	1	3	3	1	1	3	4	3	0	5
	2	4	3	2	0	0	0	1	2	0	0	1
	5	1	2	3	3	4	0	0	1	3	0	0
	0	2	3	3	0	0	3	4	2	0	3	3
	0	0	2	2	5	2	0	4	0	5	1	3
	0	5	2	1	4	4	1	1	0	4	3	2
	5	2	5	2	4	1	1	0	0	4	0	2
	4	1	2	3	5	0	0	2	1	5	1	1
	1	5	3	0	3	5	3	5	0	3	2	5
	1	1	3	1	5	2	1	4	2	5	2	0
	1	4	1	4	0	2	1	2	3	0	3	2
	0	3	2	4	1	1	3	2	1	1	0	1
	0	5	0	1	4	0	1	1	2	4	2	0
	2	5	1	0	1	0	2	2	4	0	0	2
	3	4	4	3	0	5	3	0	3	0	0	0
	0	3	3	0	0	3	2	0	1	0	2	1
	5	2	1	4	3	1	1	2	1	3	5	2
	5	0	2	0	5	0	5	2	3	5	2	0
	2	1	1	0	1	2	2	0	1	1	0	0
	4	2	1	3	3	1	1	1	1	3	2	2
	1	1	0	2	0	1	0	0	4	0	0	1
	4	0	0	1	2	1	0	1	2	2	0	1
	2	0	0	2	4	0	4	4	4	4	1	0
	0	0	1	1	3	0	0	3	1	3	4	2
	1	4	0	5	2	5	5	2	0	2	1	0
	1	5	2	1	4	1	0	0	2	4	1	1
	1	1	5	1	4	2	1	1	3	4	5	3
	2	1	4	3	5	0	2	3	1	5	0	5
	2	4	1	5	0	3	2	1	4	0	2	1
	0	1	0	2	3	0	3	1	4	3	3	0
	4	2	1	1	0	1	4	0	0	0	0	1
	1	1	5	0	0	0	1	0	3	0	1	1
	2	2	2	1	1	0	0	2	5	1	1	0
	5	0	4	0	0	0	1	4	4	0	3	1
	0	1	2	0	1	3	4	3	1	1	4	3
	1	1	0	0	0	1	4	4	5	0	3	0
	0	0	0	1	5	1	0	0	1	5	3	2
	4	5	0	2	0	0	3	0	0	0	3	0
	0	1	2	2	1	0	3	1	0	1	3	3
	0	0	1	0	1	3	3	0	4	1	1	3
	4	0	0	0	3	5	3	2	2	3	2	2
	1	4	0	0	0	3	4	1	4	0	2	2
	1	2	1	0	0	3	0	0	1	0	1	0
	3	1	1	4	0	5	2	0	1	5	3	1
	0	0	0	0	4	0	5	1	4	4	1	4
	1	4	2	0	0	4	1	1	4	0	4	1
	0	1	3	2	2	2	0	5	0	2	1	4
	2	1	1	0	0	0	4	1	5	0	4	1
	1	5	1	0	1	0	3	0	0	1	3	2
	3	2	2	3	5	3	1	1	1	5	2	1
	0	3	2	0	5	5	1	2	1	5	0	3
	0	1	3	1	4	1	3	0	3	4	2	0
	0	5	1	0	1	0	2	2	2	1	2	3
	3	0	3	0	0	3	3	1	2	0	3	4
	0	0	0	1	0	4	4	4	2	0	5	2
	1	2	5	1	1	2	1	2	0	1	2	2
	2	3	1	0	1	1	4	0	0	1	2	1
	2	0	0	1	5	0	1	0	4	5	1	2
	5	4	2	0	0	0	3	4	1	0	1	3
	0	1	0	1	0	0	5	0	1	0	1	3
	2	1	0	0	0	3	2	0	1	0	2	1
	4	1	2	1	0	2	3	0	0	0	3	1
	5	3	0	3	3	1	1	0	2	3	3	1
	2	3	0	0	3	0	4	4	0	3	4	0
	5	1	0	5	3	1	1	1	0	3	0	2
	3	0	2	1	5	3	2	3	1	5	2	0
	1	2	0	2	1	2	0	2	1	1	1	5
	2	0	1	1	0	4	5	4	3	0	4	1
	0	3	0	4	1	2	4	1	0	1	0	0
	3	4	2	0	4	0	1	1	2	4	3	2
	1	4	2	3	0	3	0	1	1	0	2	1
	4	0	0	4	0	4	0	5	5	0	5	1
	1	2	0	2	3	1	3	5	1	3	0	3
	4	1	2	1	2	1	3	2	1	2	3	2
	4	0	1	1	1	2	1	1	1	1	0	3
	1	0	4	4	2	0	3	3	5	2	0	1
	3	4	2	2	0	1	3	1	1	0	0	1
	2	1	3	2	3	2	1	1	1	3	4	2
	1	1	4	0	0	0	2	1	0	0	2	4
	0	2	1	0	1	2	1	0	2	1	0	2
	4	1	3	2	1	3	4	2	7	1	7	3
	2	0	2	7	1	1	1	0	2	1	0	1
	4	0	1	3	7	0	2	0	3	7	0	2
	2	0	1	3	4	2	3	0	1	4	1	7
	1	1	1	7	1	2	2	0	1	1	2	1
	1	4	3	0	1	4	0	1	3	1	1	3
	3	7	2	1	2	0	0	0	3	2	1	2
	0	7	3	1	2	0	3	1	1	2	3	0
	0	0	7	4	1	4	1	1	4	1	1	0
	2	3	1	1	3	2	7	0	0	3	3	0
	0	2	4	2	3	0	0	2	1	3	1	0
	3	1	7	1	0	2	0	0	1	1	3	1
	1	1	4	0	2	0	3	1	1	2	1	1
	2	2	1	4	0	4	0	0	1	0	0	4
	1	3	0	2	7	1	3	2	3	7	0	1
	0	4	0	1	7	7	0	3	2	7	0	0
	3	1	2	4	1	1	0	0	2	1	0	2
	0	1	1	3	0	2	3	0	1	0	3	1
	1	2	0	0	1	0	1	1	4	1	2	0
	7	2	1	2	1	0	0	3	2	1	2	0
	2	2	4	0	0	3	0	0	0	0	1	0
	0	3	7	2	4	7	1	2	0	4	1	0
	1	1	0	2	1	1	0	0	4	1	3	0
	2	0	0	4	0	0	4	2	0	0	3	0
	7	0	4	0	1	1	2	1	0	1	1	1
	0	1	3	3	4	4	4	3	1	4	3	1
	1	0	2	2	4	1	1	7	0	4	2	0
	0	1	1	0	2	3	1	1	0	2	3	0
	1	1	1	0	2	3	2	1	3	2	1	0
	1	3	1	3	2	4	1	1	0	2	0	1
	4	0	0	2	0	0	2	4	1	0	3	2
	1	2	3	1	1	2	1	1	0	1	0	1
	3	1	3	2	2	1	0	1	1	2	5	1
	3	3	0	0	3	3	3	0	5	3	4	1
	3	0	0	0	4	5	1	2	1	4	2	1
	8	3	3	0	1	0	1	3	1	1	3	1
	0	3	3	2	1	2	1	0	1	1	4	0
	0	0	1	0	0	0	3	1	2	0	2	2
	1	1	1	3	1	2	4	3	0	1	3	0
	0	1	3	0	0	0	3	1	4	0	0	0
	2	1	2	1	1	1	1	7	0	1	0	0
	7	2	4	7	7	3	3	3	2	7	2	4
	2	4	0	0	0	1	0	1	1	0	0	4
	0	3	2	1	0	4	4	3	0	0	1	4
	1	1	4	1	3	2	0	0	3	3	0	2
	0	1	0	0	1	1	0	0	1	1	0	2
	1	7	4	1	3	0	1	2	1	3	1	0
	4	0	2	0	2	2	4	2	2	2	2	4
	4	2	1	3	1	3	7	3	7	1	2	0
	4	0	1	0	3	1	0	7	0	3	3	3
	3	7	3	0	1	2	1	0	0	1	1	1
	1	4	2	4	1	1	7	2	4	1	1	1
	7	2	1	1	2	0	1	3	3	2	0	0
	1	1	2	0	1	1	0	0	0	1	7	1
	0	2	2	7	0	4	0	1	3	0	3	0
	2	1	1	1	2	2	1	1	1	2	0	2
	0	4	0	1	2	1	2	0	1	2	0	1
	0	2	5	4	3	1	1	3	3	3	3	0
	4	1	1	1	3	3	2	5	1	3	0	2
	1	3	0	8	2	4	1	0	0	2	1	0
	2	2	1	4	0	0	2	0	2	0	0	3
	0	2	1	3	1	4	3	5	3	1	0	1
	8	3	2	4	1	4	2	2	0	1	3	1
	0	4	1	0	1	1	0	0	1	1	0	4
	1	3	2	4	1	3	1	0	2	1	1	1
	0	0	3	2	2	3	2	0	5	2	1	3
	2	0	1	1	0	1	2	2	3	0	0	3
	1	8	4	2	2	3	3	0	1	2	2	1
	0	1	1	4	1	2	0	1	2	1	1	1
	1	0	0	8	2	2	2	0	3	2	0	1
	1	8	1	2	2	1	0	2	4	2	1	3
	2	2	1	0	1	4	2	0	0	1	5	1
	0	0	2	1	3	2	0	0	2	3	0	2
	1	4	3	8	3	2	2	0	3	3	3	2
	3	4	0	1	4	1	2	0	1	4	2	0
	1	1	0	1	3	3	2	0	2	3	4	1
	2	8	0	1	4	1	0	1	1	4	2	4
	1	4	1	2	3	3	5	1	5	3	0	5
	1	4	0	3	1	1	0	0	5	1	0	1
	2	4	4	0	2	1	0	5	1	2	4	1
	8	4	1	1	4	2	3	0	0	4	3	3
	0	1	0	3	5	3	1	1	0	5	0	0
	0	4	3	2	0	0	2	0	4	0	0	3
	1	1	1	0	3	1	1	2	3	3	0	3
	4	4	1	1	1	2	0	2	1	1	1	4
	1	1	5	2	1	1	1	4	0	1	0	3
	3	1	3	1	3	1	2	3	1	3	2	1
	0	4	4	0	0	4	4	1	0	0	0	0
	2	1	2	3	1	1	3	5	2	1	2	1
	4	1	3	8	1	2	1	1	3	1	2	1
	0	3	4	1	2	4	2	0	0	2	3	0
	0	3	3	3	1	3	3	4	3	1	4	2
	3	0	4	4	2	1	3	0	1	2	1	1
	4	3	1	0	1	0	2	3	0	1	5	3
	1	0	4	3	0	1	1	2	3	0	3	0
	2	4	0	1	4	3	1	4	0	4	1	1
	1	0	0	2	0	2	1	1	0	0	1	2
	4	4	5	0	2	3	1	2	2	2	1	3
	2	1	1	2	1	2	5	1	1	1	0	0
	2	3	0	2	0	0	1	3	1	0	1	4
	0	0	1	2	3	5	3	3	0	3	1	2
	1	1	1	3	2	3	2	3	4	2	1	0
	3	4	1	1	1	0	0	3	3	1	1	2
	1	0	1	2	0	2	2	1	0	0	0	2
	0	0	0	2	0	2	2	1	3	0	4	4
	8	0	2	3	3	0	2	2	1	3	2	5
	3	2	3	0	1	1	1	4	1	1	4	2
	0	3	1	1	4	1	2	3	2	4	1	1
	4	1	3	2	1	3	0	1	2	1	2	0
	2	3	3	0	2	4	3	4	0	2	4	5
	1	1	2	1	2	3	2	1	0	2	0	0
	1	0	2	8	1	0	1	4	0	1	2	0
	0	2	1	4	1	4	2	1	1	1	2	1
	3	0	3	1	3	1	1	0	0	3	1	3
	2	0	2	2	1	3	1	5	1	1	0	0
	1	0	0	0	2	2	0	0	0	2	3	3
	1	4	1	1	2	4	1	1	0	2	3	2
	0	1	0	2	3	1	2	0	0	3	2	2
	2	1	2	2	2	3	0	0	0	2	0	0
	0	0	3	3	1	0	1	2	0	1	0	1
	1	2	1	0	0	3	2	0	3	0	0	2
	1	3	0	4	1	0	4	1	5	1	4	1
	3	0	1	2	2	4	4	1	2	2	2	2
	3	1	3	2	0	4	5	0	1	0	1	2
	4	1	2	4	1	2	2	0	4	1	2	1
	0	0	1	1	0	0	5	0	2	0	5	1
	1	1	3	1	2	1	4	0	2	2	1	0
	0	2	0	0	4	1	0	5	2	4	5	5
	1	1	1	1	3	1	4	0	0	3	0	2
	0	0	3	0	3	2	0	1	5	3	4	2
	1	2	0	3	1	4	0	0	2	1	3	2
	1	0	0	4	2	0	2	1	0	2	2	0
	8	1	2	4	2	0	2	0	5	2	1	2
	2	4	1	1	2	3	5	1	2	2	2	3
	1	4	0	2	5	4	1	5	1	5	2	2
	2	0	4	2	1	1	5	3	4	1	3	1
	1	3	0	1	0	3	5	0	0	0	3	4
	0	3	3	3	4	2	2	0	1	4	1	1
	8	0	4	1	0	1	5	1	3	0	1	1
	1	2	1	1	1	0	0	1	2	1	0	1
	0	2	3	4	5	0	3	0	0	5	1	1
	0	3	4	4	0	3	1	1	1	0	1	4
	1	4	4	1	0	3	0	1	1	0	2	1
	8	1	2	0	0	2	5	0	2	0	1	1
	1	3	1	8	4	0	0	0	1	4	5	2
	2	4	2	1	1	5	1	3	3	1	0	5
	2	0	1	0	5	4	1	0	2	5	0	2
	2	2	1	4	2	2	2	1	2	2	0	1
	3	0	3	1	2	4	0	0	3	2	3	1
	2	1	1	1	2	1	3	0	3	2	0	1
	3	2	0	2	2	4	1	0	0	2	1	1
	4	4	1	8	1	1	2	5	0	1	2	0
	1	8	2	4	1	0	2	0	2	1	1	3
	0	2	1	0	0	0	0	3	0	0	1	4
	4	1	2	1	2	3	0	1	5	2	1	2
	3	0	5	2	1	2	2	0	3	1	1	5
	4	4	1	2	1	0	3	1	4	1	0	4
	1	2	0	0	2	3	2	2	4	2	1	3
	4	1	1	1	3	0	4	1	0	3	3	1
	4	0	0	1	5	2	1	4	0	5	2	2
	1	3	4	2	1	1	0	1	0	1	0	0
	1	2	5	2	1	0	1	5	0	1	0	5
	4	2	0	4	0	1	3	0	2	0	0	5
	1	8	0	0	2	1	1	1	1	2	2	1
	1	8	1	8	1	1	1	0	1	1	0	1
	1	1	0	0	3	5	4	0	0	3	2	4
	8	0	1	2	0	0	5	5	1	0	2	5
	0	0	2	1	2	1	1	2	0	2	3	0
	1	1	1	0	1	0	1	2	2	1	2	1
	0	8	0	2	1	5	1	0	2	1	0	3
	2	0	0	3	0	2	0	3	2	0	1	3
	1	0	1	0	0	0	0	3	0	0	0	1
	0	3	5	0	0	2	1	0	1	0	0	1
	0	0	2	0	0	2	2	5	5	0	1	0
	1	3	0	1	0	0	2	1	1	0	0	2
	2	1	0	3	1	0	0	5	0	1	0	2
	2	3	2	0	2	0	3	0	2	2	0	1
	3	3	2	2	3	0	0	1	2	3	2	0
	0	2	1	1	0	0	0	0	2	0	1	1
	1	3	1	1	0	1	2	2	1	0	0	0
	3	2	1	0	0	3	1	3	2	0	1	3
	1	0	5	5	5	5	1	0	0	5	0	2
	2	1	2	0	1	2	0	1	0	1	1	0
	0	0	1	1	1	2	0	0	1	1	0	2
	0	3	0	1	2	0	0	0	0	2	0	5
	2	3	0	1	0	1	0	1	3	0	0	3
	2	1	0	0	3	1	5	3	1	3	0	0
	1	5	2	1	2	0	1	3	2	2	0	2
	3	0	5	0	0	0	5	2	0	0	0	3
	1	2	3	1	1	3	1	0	1	1	0	0
	5	0	0	5	0	1	3	1	3	0	2	0
	1	2	0	1	3	1	0	0	2	3	0	0
	0	0	3	5	3	3	0	0	1	3	0	3
	1	0	0	1	5	5	2	0	1	5	5	3
	3	0	0	1	2	3	5	1	3	2	0	5
	3	0	0	3	0	0	0	0	0	0	1	5
	0	5	0	1	3	1	2	2	1	3	2	0
	0	0	1	3	2	2	2	1	3	2	1	2
	0	0	2	3	1	0	1	0	5	1	0	2
	1	2	0	0	1	0	0	0	0	1	1	1
	1	0	0	5	2	0	2	0	2	2	0	0
	1	1	0	0	0	1	0	0	1	0	5	1
	0	3	0	1	1	2	0	0	2	1	3	0
	1	1	0	5	0	3	2	0	0	0	0	0
	0	2	0	2	0	1	3	0	1	0	0	2
	3	2	5	1	0	5	1	3	1	0	2	0
	0	1	0	0	2	2	1	0	2	2	0	0
	3	1	0	5	0	1	0	3	0	0	2	0
	2	2	3	3	0	1	4	0	0	0	2	1
	0	2	4	0	5	1	0	0	0	5	5	0
	0	4	0	4	2	3	2	2	4	2	1	0
	0	1	3	0	0	4	4	2	4	0	3	1
	0	2	0	2	0	3	1	3	1	0	1	2
	0	2	0	3	1	1	0	2	3	1	4	4
	4	1	1	3	0	0	4	1	1	0	0	1
	1	2	1	3	1	5	3	2	3	1	2	5
	2	4	3	4	2	2	1	0	1	2	4	0
	3	5	0	0	2	1	4	2	1	2	0	1
	1	2	1	1	1	4	1	0	1	1	2	3
	0	1	4	5	1	4	1	1	3	1	2	2
	1	1	5	3	0	2	2	1	2	0	2	0
	4	4	0	1	2	2	0	2	1	2	1	2
	5	0	2	3	0	5	0	0	1	0	1	2
	1	3	1	2	0	0	2	0	0	0	2	2
	2	5	0	2	1	4	3	0	0	1	3	4
	5	2	1	4	5	1	1	1	1	5	2	4
	3	5	2	1	1	2	4	0	3	1	2	5
	3	0	1	5	2	5	5	4	2	2	4	4
	2	0	1	5	2	1	2	1	0	2	0	1
	4	3	2	1	1	1	4	0	1	1	0	0
	5	3	2	1	3	4	3	2	0	3	1	0
	5	0	5	1	0	2	0	0	2	0	4	1
	2	1	2	5	2	1	1	3	1	2	1	5
	4	3	1	0	2	1	4	0	1	2	2	1
	5	2	2	2	0	4	0	4	1	0	2	3
	5	5	1	4	1	3	0	5	2	1	3	0
	0	0	2	3	1	3	0	5	5	1	0	1
	1	3	0	0	1	1	2	1	2	1	2	3
	1	3	2	0	2	1	1	0	3	2	2	1
	3	3	1	0	0	1	3	0	0	0	2	2
	3	1	0	3	3	4	4	1	1	3	1	1
	0	0	0	0	2	1	1	1	3	2	0	1
	2	2	0	3	0	1	2	5	3	0	2	1
	3	3	0	0	3	4	3	3	1	3	5	0
	2	0	1	0	5	5	3	4	1	5	2	2
	1	0	1	4	3	4	3	4	3	3	3	1
	3	4	2	2	2	4	5	2	1	2	0	0
	4	4	3	5	4	3	1	0	0	4	2	1
	2	5	1	2	0	1	4	2	2	0	0	0
	1	2	5	1	1	1	5	2	0	1	5	0
	2	3	1	4	2	4	3	0	0	2	4	1
	1	1	1	3	0	5	4	5	0	0	2	1
	0	1	4	3	1	4	4	1	2	1	5	0
	2	0	2	1	0	3	1	1	1	0	1	2
	2	3	4	1	1	4	3	1	1	1	0	3
	1	1	1	0	0	2	0	0	0	0	2	5
	0	5	1	0	2	3	1	1	5	2	0	4
	1	3	0	4	1	3	0	0	5	1	1	2
	1	1	0	5	1	0	5	0	0	1	0	0
	0	5	0	5	1	0	4	0	0	1	0	4
	0	1	0	1	4	1	3	4	0	4	2	3
	0	3	1	3	0	1	0	1	1	0	2	3
	2	0	1	5	0	1	5		2	0	0	0
	4	2	0	5	0	4	2		0	0	0	3
	4	1	0	1	2	1	2		0	2	0	1
	0	1	0	1	3	2	2		1	3	0	3
	0	0	0	0	4	1	0		1	4	1	5
	1	5	1	0	0	0	3		3	0	1	1
	0	0	0	0	5	1	0		0	5	1	5
	3	4	0	0	0	2	0		1	0	2	2
	3	4	0	1	3	5	2		1	3	1	0
	1	5	0	0	2	2	2		0	2	0	4
	0	3	0	0	1	4	0		1	1	3	1
	0	1	3	0	1	0	1		3	1	5	1
	3	5	0	1	1	0	0		3	1	0	3
	4	3	1	1	1	2	2		0	1	1	5
	0	2	2	1	1	0	3		2	1	3	2
	0	1	0	0	0	0	1		3	0	0	0
	0	0	0	2	0	0	0		0	0	3	2
	2	2	0	0	1	1	3		2	1	3	0
	0	3	0	5	3	1	1		3	3	1	1
	1	1	3	2	2	2	0		3	2	1	0
	1	2	0	3	1	0	1		2	1	1	1
	2	0	0	3	0	5	3		1	0	1	3
	1	1	0	3	0	2	3		0	0	0	1
	1	2	1	1	0	3	0		5	0	1	0
	2	1	0	3	1	0	1		2	1	0	5
	0	2	0	1	2	1	0		0	2	1	2
	1	3	2	1	2	1	0		1	2	5	5
	2	1	0	1	0	1	1		0	0	2	0
	0	0	0	2	0	0	0		2	0	0	1
	0	1	0	1	5	3	2		2	5	0	5
	3	2	5	1	0	0	2		1	0	0	3
	1	0	0	1	2	2	1		1	2	0	2
	0	2	2	0	0	0	0		0	0	0	0
	0	3	0	3	2	0	1		0	2	0	5
	2	0	0	0	0	1	1		5	0	1	2
	1	1	0	3	1	2	1		0	1	3	1
	0	0	0	1	0	0	0		0	0	0	1
	5	0	0	1	1	1	3		2	1	5	0
	1	2	1	1	3	0	1		3	3	1	5
	1	1	3	3	1	1	0		2	1	3	0
	1	5	0	5	2	1	1		3	2	1	3
	2	2	3	3	2	1	1		2	2	3	2
	0	2	0	3	3	0	3		1	3	3	0
	0	2	0	0	2	0	0		1	2	1	1
	3	2	3	1	0	0	3		0	0	1	2
	0	3	5	0	2	0	2		0	2	3	0
	0	1	1	1	5	3	0		0	5	0	2
	5	5	2	0	0	2	0		3	0	0	0
	5	1	0	3	1	1	0		0	1	0	1
	1	3	0	0	0	0	1		1	0	0	2
	1	1	1	1	5	3	0		1	5	0	0
	2	2	0	1	0	2	1		2	0	0	1
	0	0	5	0	1	2	5		0	1	5	2
	2	3	1	0	2	0	1		2	2	1	0
	0	1	0	3	2	3	4		3	2	2	5
	1	4	3	3	0	3	0		0	0	3	0
	1	2	5	0	2	4	0		1	2	1	5
	2	3	4	0	3	2	3		0	3	3	0
	3	2	4	1	0	1	2		5	0	2	0
	5	3	2	2	0	0	1		2	0	4	0
	0	3	1	2	1	1	1		1	1	0	0
	1	1	0	2	0	0	5		3	0	1	4
	2	4	0	2	0	1	1		1	0	2	0
	2	2	2	1	5	0	1		1	5	1	0
	2	2	2	3	0	0	2		2	0	2	4
	2	3	1	1	3	2	2		5	3	2	0
	1	1	2	3	3	0	0		1	3	3	4
	0	2	4	1	1	0	0		0	1	2	1
	0	2	1	2	1	2	1		1	1	0	0
	1	1	0	3	3	4	1		0	3	0	0
	5	0	5	2	1	0	2		2	1	1	4
	2	4	2	4	0	2	4		2	0	0	5
	1	5	2	1	0	1	3		2	0	1	3
	5	1	3	2	1	1	3		1	1	0	0
	0	3	0	5	3	2	4		0	3	1	0
	2	1	0	3	1	1	1		4	1	0	3
	0	5	3	0	1	1	2		5	1	3	0
	1	1	4	0	0	2	2		3	0	1	0
	4	2	4	1	0	1	0		1	0	0	1
	2	4	5	0	0	1	2		0	0	0	2
	4	2	1	2	4	1	0		3	4	0	1
	0	1	1	0	1	1	2		0	1	0	5
	1	1	1	1	3	4	3		4	3	0	5
	4	0	0	0	2	1	2		5	2	0	1
	0	1	5	0	1	1	4		2	1	0	1
	2	0	2	0	3	3	1		3	3	0	2
	2	2	1	4	1	2	0		2	1	2	4
	5	1	2	3	3	2	2		2	3	1	2
	0	1	3	1	0	1	4		0	0	0	2
	3	2	0	2	4	0	2		0	4	2	4
	1	3	5	1	2	3	1		0	2	0	0
	5	3	4	1	5	3	1		1	5	1	1
	5	5	5	4	2	0	1		1	2	0	2
	3	0	4	0	1	2	2		1	1	2	5
	3	0	3	1	2	5	1		1	2	3	0
	2	1	1	3	3	2	5		1	3	3	0
	3	1	4	1	3	2	4		5	3	0	3
	2	4	0	1	1	1	3		0	1	0	1
	1	2	1	2	1	1	4		1	1	2	1
	5	1	1	2	4	0	2		0	4	0	3
	1	0	2	3	1	1	3		1	1	2	0
	1	0	1	3	2	3	2		1	2	0	5
	2	2	0	0	0	0	5		1	0	2	3
	4	1	0	2	4	2	0		2	4	4	0
	2	1	0	3	1	5	4		2	1	3	1
	0	3	4	2	4	1	2		0	4	0	2
	1	0	5	4	1	1	0		1	1	2	2
	4	1	3	2	0	3	5		3	0	2	3
	1	3	0	1	1	2	2		2	1	0	1
	1	0	0	4	3	0	1		0	3	4	0
	0	4	1	0	4	1	0		1	4	2	0
	1	2	0	2	1	3	0		1	1	0	4
	1	4	3	4	1	5	0		0	1	3	4
	5	1	2	1	0	3	3		1	0	2	0
	5	2	4	0	1	4	2		4	1	1	0
	1	0	4	1	0	4	1		0	0	3	2
	5	1	1	1	0	0	2		1	0	0	2
	1	5	2	1	3	3	0		1	3	4	1
	0	4	0	1	5	2	3		0	5	1	0
	1	2	2	2	4	5	3		0	4	1	5
	1	0	0	1	0	0	5		0	0	3	1
	2	0	3	1	3	3	3		4	3	4	1
	2	1	1	2	4	1	0		0	4	1	3
	1	0	1	0	2	2	1		1	2	3	1
	1	1	2	0	0	4	3		0	0	1	5
	5	3	4	4	1	0	0		1	1	4	2
	3	1	0	0	1	2	2		2	1	4	2
	0	4	4	5	0	3	2		1	0	4	1
	5	0	3	0	1	0	3		0	1	4	2
	2	3	4	1	1	0	3		1	1	2	4
	0	2	2	2	1	2	4		0	1	1	0
	4	3	4	1	4	2	1		4	4	2	0
	2	0	1	1	2	0	2		1	2	2	1
	3	4	3	4	5	0	4		1	5	0	3
	3	1	2	2	0	0	0		1	0	3	3
	3	2	5	0	4	1	3		2	4	3	3
	3	5	1	4	2	0	1		0	2	5	1
	2	3	0	2	1	4	4		0	1	0	1
	4	2	4	1	5	1	4		4	5	5	5
	3	1	5	5	1	0	4		0	1	0	0
	3	2	0	1	1	3	2		0	1	0	0
	1	1	3	1	5	1	2		5	5	0	1
	5	1	4	0	0	4	4		3	0	1	1
	0	2	2	1	3	2	2		1	3	3	5
	3	3	0	4	3	2	3		1	3	1	2
	0	2	2	3	2	3	1		0	2	1	2
	1	2	0	0	0	1	2		2	0	0	0
	1	0	1	1	0	3	2		0	0	1	3
	2	0	0	0	1	1	4		3	1	0	0
	0	1	1	0	0	3	4		1	0	2	0
	2	0	0	1	1	1	1		4	1	1	4
	1	2	0	1	1	1	2		0	1	0	1
	4	1	2	3	0	0	0		0	0	1	3
	0	1	0	0	2	4	0		1	2	1	3
	0	1	3	3	0	2	0		4	0	0	0
	4	1	1	0	3	1	0		0	3	0	1
	1	3	3	0	0	0	1		1	0	1	1
	1	1	0	2	1	0	2		3	1	0	3
	0	4	3	0	0	1	2		0	0	2	2
	0	1	1	0	4	2	2		2	4	1	4
	4	2	4	1	0	1	4		0	0	3	3
	2	0	3	2	4	3	0		1	4	0	3
	4	2	0	2	0	1	1		1	0	3	0
	2	1	0	4	3	3	4		1	3	0	1
	1	3	2	4	2	3	0		0	2	0	0
	0	2	0	2	0	4	0		0	0	1	0
	0	1	2	4	3	1	3		2	3	0	1
	0	1	2	3	0	1	2		4	0	1	2
	1	0	0	3	2	1	0		0	2	0	1
	0	3	0	4	2	0	1		3	2	0	3
	2	0	1	1	0	1	4		0	0	0	2
	3	1	2	1	3	0	3		0	3	1	1
	3	3	0	0	2	0	1		3	2	0	0
	0	3	4	0	2	0	0		2	2	3	1
		6	4	0	6	0	3		4	6	2	0
		3	1	6	1	3	1		3	1	2
		3	1	1	4	2	0		0	4	3
		1	1	0	0	2	2		0	0	2
		0	3	1	1	4	0		1	1	3
		1	2	1	0	0	4		6	0	3
		4	0	0	0	4	4		1	0	2
		2	6	1	0	0	6		2	0	3
		2	4	0	1	3	2		1	1	2
		3	1	0	0	4	4		4	0	2
		0	2	1	2	0	6		1	2	3
		1	0	1	0	1	1		1	0	0
		4	2	0	0	2	2		0	0	0
		6	0	0	0	1	2		2	0	0
		2	0	3	1	0	4		1	1	0
		6	4	3	1	4	2		1	1	0
		2	0	0	2	1	0		1	2	3
		2	4	3	3	0	0		4	3	3
		3	0	4	0	4	3		1	0	1
		2	0	2	0	0	3		2	0	4
		0	0	0	0	2	2		0	0	3
		1	6	0	0	4	0		0	0	3
		0	3	0	1	3	2		1	1	1
		6	2	0	6	1	1		0	6	0
		2	2	3	2	3	0		1	2	0
		0	2	6	2	3	0		0	2	3
		4	0	0	0	4	6		2	0	2
		0	2	1	1	4	6		0	1	1
		3	2	0	1	1	1		0	1	6
		0	0	0	1	1	2		1	1	1
		0	0	1	3	1	2		1	3	2
		3	4	3	3	1	0		0	3	3
		0	1	1	1	4	2		2	1	2
		0	0	2	0	1	2		0	0	3
		3	1	0	2	2	2		0	2	0
		2	6	2	2	1	3		3	2	0
		2	0	0	6	3	4		3	6	3
		0	1	3	6	2	3		1	6	1
		4	0	6	1	2	0		0	1	0
		4	0	1	1	1	4		4	1	0
		0	1	1	2	4	2		0	2	2
		6		1	3	1	2		1	3	3
		1		0	0	0	1		1	0	0
		4		3	3	6	2		4	3	4
		2		4	3	3	2		3	3	0
		0		1	0	2	0		4	0	0
		1		1	2	0	4		1	2	0
		2		4	1	1	0		3	1	0
		0		1	1	3	3		4	1	3
		0		2	1	0	0		1	1	0
		0		0	6	2	0		3	6	0
		2		0	6	0	4		1	6	0
		4		2	0	0	2		3	0	1
		1		4	4	1	4		4	4	0
		2		1	2	3	3		3	2	4
		0		6	0		3		6	0	4
		2		1	0		3		0	0	3
		1		3	3		0		1	3	0
		0		2	1		2		0	1	3
		1		0	0		1		4	0	1
		1		0	2		2		2	2	6
				4	1				0	1	1
				2	2				2	2	1
				4	0				0	0	2
				3	4				6	4	2
				1	0				1	0	2
				0	0				6	0	4
				0	0				4	0	3
				1	2				4	2	3
				2	0				1	0	1
				0	0				0	0	2
				2	4					4	3
				0	2					2	0
				4	0					0	1
				1	1					1	1
				0	0					0	4
				0	0					0	2
				0	1					1	1
				1	0					0	1
				4	1					1	1
				2	2					2	2
				0							2
				0							0
				4							4
				0							2
				1							3
				3							1
				6							0
				2							0
				1							0
				2							4
				1							2
				0							1
				1							2
				0							3
				1							1
				2							1
				2							2
				2							1
				0							0
				0							0
				6							2
				1							1
				0							0
				3							2
				2							1
				0							1
				2							1
				3							1
											0
											0
											0
											6
											0

## Sheet: Supp Fig3f
	UTR	Hp wt	Hp ΔRfaE	Hp ΔRfaE + TNF⍺	TNF⍺
	0	4	11	12	5
	5	1	9	7	4
	1	24	13	10	12
	4	24	8	10	7
	2	13	12	6	19
	1	11	1	8	4
	8	12	9	9	10
	12	15	18	9	6
	15	13	13	1	3
	9	10	8	2	4
	5	14	4	4	5
	5	17	9	3	4
	10	18	7	6	3
	1	15	9	9	1
	11	14	19	6	3
	3	13	6	3	14
	2	17	10	15	1
	6	5	6	8	17
	11	12	7	9	5
	6	14	9	9	2
	7	21	10	14	6
	3	11	11	21	2
	7	13	4	3	3
	15	12	8	9	2
	15	12	4	3	4
	4	26	9	10	6
	6	21	13	14	5
	20	6	14	11	10
	9	10	7	6	4
	15	12	4	34	2
	17	10	9	2	11
	4	11	5	3	6
	3	4	11	10	8
	8	24	10	25	4
	16	8	12	19	12
	14	11	30	10	4
	13	13	26	18	13
	3	6	10	11	3
	13	18	7	4	3
	8	15	9	22	13
	2	20	6	8	5
	21	8	11	5	1
	2	21	3	6	3
	3	14	7	11	7
	3	10	2	10	5
	5	17	5	1	7
	4	22	10	4	5
	3	11	10	13	0
	6	17	11	16	10
	6	21	8	11	1
	10	19	10	3	2
	3	14	10	15	3
	5	19	16	10	5
	9	19	11	8	8
	13	14	2	4	9
	6	17	4	12	2
	11	21	17	9	5
	9	14	3	9	0
	4	11	8	8	6
	4	20	10	4	2
	7	21	11	3	3
	5	8	9	4	7
	8	8	12	5	16
	1	13	7	3	5
	9	8	11	3	4
	2	5	6	7	8
	1	11	6	6	9
	5	4	8	5	6
	3	1	10	6	4
	8	3	3	12	6
	6	4	11	7	10
	2	11	8	10	5
	9	17	6	4	6
	8	11	0	4	5
	3	8	2	8	10
	2	6	11	2	10
	2	6	4	10	5
	2	8	9	7	3
	10	11	10	2	14
	4	9	1	14	0
	4	5	12	6	0
	7	11	11	7	1
	9	7	7	2	10
	9	5	9	10	3
	10	5	4	5	2
	0	8	12	12	8
	8	5	12	8	9
	5	7	8	20	9
	8	9	15	10	15
	8	9	4	8	11
	9	6	14	14	7
	3	13	16	11	11
	10	16	6	5	9
	8	15	6	12	13
	9	7	11	6	9
	11	12	9	11	4
	17	2	6	13	10
	4	0	0	8	13
	2	7	8	14	5
	6	2	2	9	5
	10	7	8	6	5
	15	7	11	8	8
	10	0	6	9	6
	6	10	7	6	11
	9	7	7	0	11
	7	11	6	7	0
	18	14	5	6	14
	25	12	1	0	1
	13	9	12	0	8
	14	14	4	11	3
	6	17	9	4	3
	13	4	9	12	2
	7	8	6	4	4
	2	7	7	10	19
	2	17	11	17	7
	2	29	13	3	4
	3	21	10	2	8
	7	14	12	5	6
	3	20	3	14	2
	3	28	18	6	7
	9	11	4	2	8
	3	20	3	11	6
	4	12	15	4	3
	4	6	3	2	8
	5	12	12	6	2
	3	5	5	8	12
	8	15	4	2	11
	9	3	10	6	2
	4	5	6	4	3
	4	9	1	12	6
	5	10	3	10	4
	4	5	11	7	4
	5	18	6	8	7
	9	12	16	2	11
	1	9	11	9	3
	0	12	16	8	11
	5	9	8	8	12
	3	22	14	7	6
	3	20	3	7	16
	1	13	4	9	9
	7	10	2	8	9
	11	6	12	4	4
	3	5	28	10	2
	7	9	7	3	10
	6	21	6	10	5
	2	17	6	4	8
	8	20	13	6	6
	22	15	5	4	8
	30	12	11	4	12
	6	10	3	6	9
	1	7	8	13	9
	2	6	8	1	6
	5	14	12	1	5
	11	11	6	17	1
	2	12	5	7	5
	14	3	2	2	3
	7	5	6	13	10
	1	4	5	1	0
	7	12	9	9	3
	7	11	13	13	8
	8	10	14	0	3
	23	16	2	12	9
	10	9	3	7	8
	5	13	13	12	10
	14	12	5	9	8
	15	12	9	10	8
	11	9	8	7	9
	10	10	13	7	14
	11	5	2	4	2
	5	7	14	3	3
	2	15	2	3	5
	9	15	4	11	2
	11	1	7	18	5
	13	8	5	15	4
	9	10	5	8	8
	0	19	3	15	11
	4	20	12	4	8
	25	22	9	8	2
	1	13	17	3	4
	9	7	9	11	5
	8	15	9	9	21
	2	13	8	8	11
	11	23	9	4	2
	10	22	6	5	5
	13	13	4	0	12
	8	20	5	10	2
	13	22	2	6	6
	5	21	8	2	10
	20	27	10	2	3
	3	21	11	3	5
	9	9	20	12	8
	9	6	13	7	11
	8	12	5	16	7
	0	7	4	2	3
	29	7	6	3	3
	5	15	1	11	12
	12	15	14	3	3
	11	9	7	6	8
	7	13	8	12	12
	3	12	21	5	3
	7	18	4	17	6
	7	5	8	7	7
	4	12	8	6	7
	0	9	8	17	5
	5	5	18	4	12
	2	4	3	2	7
	1	22	16	11	5
	4	0	9	4	4
	7	6	14	7	3
	4	21	14	1	3
	8	12	12	2	2
	5	15	10	5	6
	2	14	4	7	5
	8	16	5	7	5
	11	14	12	10	5
	1	14	16	13	8
	8	13	9	6	4
	8	4	0	10	10
	8	28	6	2	9
	8	19	12	4	15
	4	11	11	8	0
	8	7	5	11	9
	12	9	10	3	5
	9	11	8	8	7
	5	6	7	7	3
	11	12	13	5	13
	9	17	10	1	3
	9	23	2	7	4
	4	13	10	7	11
	18	15	16	11	10
	12	12	15	12	14
	10	0	7	6	10
	9	12	7	1	16
	4	7	4	0	0
	12	16	11	12	5
	12	18	6	11	5
	6	17	12	15	8
	11	16	11	7	7
	25	13	14	12	3
	6	14	8	7	2
	5	16	3	10	3
	8	22	8	9	2
	1	19	6	4	10
	6	11	7	8	11
	10	15	16	12	6
	12	14	6	3	0
	5	6	0	12	3
	12	8	10	9	8
	3	8	11	9	10
	11	6	8	3	2
	4	5	14	10	6
	7	8	8	13	3
	7	1	12	12	0
	16	2	15	14	3
	12	5	13	11	3
	1	15	10	8	4
	13	17	7	5	3
	19	16	13	0	2
	0	8	10	3	12
	3	4	8	6	16
	1	9	3	17	5
	3	5	5	3	12
	13	3	17	4	1
	13	14	16	4	5
	19	8	4	13	5
	1	12	6	15	1
	2	8	9	5	6
	13	7	4	4	0
	9	11	1	7	1
	16	9	8	2	0
	10	18	9	3	5
	9	4	11	6	3
	2	9	15	5	2
	9	6	4	3	3
	8	1	9	0	0
		13	4	24	1
	10	1	12	16	1
	5	11	11	13	2
	20	7	6	15	2
	9	5	5	24	10
	4	0	7	8	5
	4	4	1	12	0
	2	4	5	12	0
	12	6	2	18	1
	5	16	9	23	2
	9	8	7	19	0
	2	3	3	12	2
	2	4	6	2	9
	12	19	3	1	3
	7	7	8	12	5
	2	11	5	0	2
	7	12	6	17	1
	16	13	2	7	5
	2	7	12	0	1
	3	9	9	5	0
	2	9	5	3	3
	3	15	7	7	12
	6	12	3	2	6
	13	8	0	8	5
	4	16	0	5	7
	6	13	4	13	4
	4	19	10	3	4
	3	17	7	9	1
	6	6	0	13	4
	2	17	7	30	9
	2	13	2	1	2
	1	1	5	17	4
	2	23	4	8	13
	5	16	1	7	2
	2	11	3	14	3
	10	7	3	0	4
	9	0	1	16	1
	8	8	4	12	3
	6	1	1	1	7
	9	1	4	3	2
	9	17	9	9	4
	5	7	3	7	8
	1	10	4	14	6
	9	15	3	3	4
	1	4	2	13	3
	1	3	7	7	9
	13	9	4	12	9
	5	19	8	4	10
	7	11	1	3	4
	9	16	3	3	3
	3	4	4	6	1
	5	7	7	19	8
	0	2	3	11	4
	2	15	7	13	9
	6	8	3	11	9
	13	6	0	7	10
	0	10	1	11	0
	12	14	1	7	8
	1	15	1	4	5
	10	18	2	15	14
	9	8	2	9	3
	5	8	1	7	9
	4	7	3	8	9
	4	0	3	10	4
	7	12	8	6	6
	6	5	1	4	10
	8	2	2	6	3
	0	4	2	6	5
	1	0	3	6	2
	6	16	4	11	3
	6	1	9	2	8
	5	11	3	7	9
	10	1	15	10	10
	7	9	1	5	2
	9	3	0	13	2
	8	4	0	12	6
	10	3	1	4	0
	4	7	8	5	8
	4	8	2	12	3
	2	11	5	16	5
	3	16	4	6	9
	4	6	1	1	8
	0	7	4	7	8
	4	3	7	17	3
	9	4	5	18	4
	8	14	2	10	3
	6	9	1	6	3
	4	5	4	10	1
	6	9	1	12	6
	0	6	6	5	5
	2	10	0	11	2
	4	9	4	15	3
	2	3	1	15	5
	1	8	5	1	6
	9	7	2	2	6
	0	6	2	18	6
	3	5	1	11	3
	2	4	4	14	5
	5	4	3	24	0
	9	4	3	12	9
	12	8	6	10	2
	5	13	3	19	3
	2	16	5	10	2
	6	11	0	0	3
	4	8	4	23	3
	4	19	3	5	1
	5	13	2	6	2
	6	8	2	3	0
	2	9	6	5	5
	5	9	4	13	1
	8	16	3	9	3
	5	0	8	16	10
	2	0	6	11	1
	9	14	7	12	10
	9	1	5	6	3
	3	9	7	9	0
	7	4	5	23	1
	20	2	5	5	3
	12	4	2	12	4
	11	11	1	8	1
	1	20	0	10	0
	0	7	1	4	2
	5	8	0	28	1
	11	6	8	15	6
	5	16	6	25	6
	5	13	1	30	1
	1	7	8	8	2
	2	2	2	10	6
	5	6	1	4	2
	5	10	1	4	0
	6	14	4	5	0
	8	10	4	13	0
	7	13	7	11	2
	2	26	12	22	0
	5	21	2	17	4
	1	14	9	15	3
	7	8	8	29	3
	10	22	6	2	1
	4	9	9	5	3
	1	6	1	4	5
	7	8	5	4	7
	7	9	1	11	5
	4	8	1	17	3
	6	2	12	23	4
	3	1	1	13	3
	7	5	2	14	4
	5	6	1	19	8
	6	8	3	9	4
	8	9	3	9	8
	6	8	2	7	13
	1	17	4	4	5
	6	19	5	4	7
	7	15	2	2	14
	2	6	5	8	9
	7	6	6	1	2
	6	3	5	7	14
	11	6	1	14	4
	6	6	1	6	4
	4	10	1	8	6
	3	16	1	6	2
	4	0	3	7	2
	14	7	4	3	4
	12	11	0	5	10
	13	5	2	10	4
	1	7	4	6	3
	1	0	9	3	3
	4	4	4	14	2
	6	9	10	20	2
	4	0	7	17	10
	6	0	0	6	5
	6	5	1	23	4
	4	10	7	1	1
	5	5	3	13	9
	4	10	6	6	2
	10	14	7	18	6
	2	2	3	17	2
	6	5	6	17	6
	3	20	7	13	4
	1	13	2	19	9
	6	7	8	22	5
	10	9	4	23	5
	5	17	6	18	1
	2	14	3	11	3
	3	17	1	15	6
	1	19	1	3	0
	6	23	4	19	4
	13	8	0	7	1
	4	17	0	9	6
	9	5	1	12	0
	4	16	4	6	4
	3	9	6	5	6
	3	15	2	12	4
	3	12	8	2	6
	9	8	5	13	2
	7	20	3	0	4
	6	8	0	13	5
	2	13	0	16	12
	9	13	3	16	9
	7	18	2	6	4
	9	14	1	7	0
	9	0	5	3	0
	7	9	3	5	9
	9	7	6	18	4
	4	8	3	8	11
	7	1	6	14	0
	7	14	5	2	1
	9	9	7		9
	3	3	5		5
	5	2	5		5
	5	0	0	1	7
	3	7	3	2	12
	4	0	2	4	3
	1	4	2	5	8
	7	6	2	1	3
	5	9	2	2	3
	2	10	4	4	3
	3	0	1	3	4
	5	8	2	3	4
	3	4	1	3	14
	6	6	0	6	8
	0	24	7	8	2
	10	3	5	2	8
	0	3	1	10	18
	2	3	2	5	8
	8	4	5	2	17
	6	14	4	1	11
	4	12	2	2	5
	6	7	2	2	1
	10	3	3	3	9
	7	11	5	4	0
	5	6	5	1	7
	10	3	3	1	6
	11	7	6	2	3
	4	9	1	3	5
	8	14	2	1	10
	10	9	2	0	10
	3	9	1	2	5
	0	10	8	0	2
	0	2	8	6	6
	3	8	2	2	1
	6	1	2	2	15
	8	12	2	3	4
	2	13	1	0	7
	2	15	5	0	9
	5	12	5	2	13
	0	9	2	2	3
	6	12	5	2	8
	14	7	4	14	3
	9	10	1	9	6
	5	8	7	16	3
	2	8	5	1	1
	1	2	7	1	10
	0	13	9	1	0
	12	3	3	1	9
	2	5	4	4	14
	5	7	3	1	2
	5	7	6	2	1
	6	7	7	3	0
	8	4	4	2	3
	7	13	0	4	2
	6	4	1	2	14
	7	1	2	6	11
	16	15	2	4	9
	6	1	0	2	14
	3	1	2	5	2
	10	6	3	9	7
	6	12	7	3	2
	6	15	1	0	7
	4	14	6	3	2
	9	8	1	4	0
	7	7	4	3	12
	8	3	4	4	3
	11	3	3	5	1
	11	3	1	4	1
	8	1	0	5	8
	16	9	3	1	5
	5	18	6	5	7
	5	10	4	3	7
	15	10	3	5	8
	3	12	3	5	12
	5	10	5	6	1
	6	5	3	7	5
	1	23	2	5	9
	5	20	1	6	6
	6	10	2	0	10
	2	19	1	7	7
	2	14	2	4	7
	0	3	8	5	14
	5	5	5	0	9
	9	9	7	5	8
	6	6	1	5	6
	9	17	2	3	9
	5	8	4	3	1
	9	5	6	6	9
	1	8	1	1	4
	1	5	4	4	0
	10	13	1	3	1
	7	7	3	2	2
	5	17	2	1	7
	1	16	3	5	3
	3	7	1	7	2
	4	13	4	5	4
	4	6	5	3	4
	8	8	5	2	0
	3	4	3	7	1
	5	2	1	7	2
	5	6	0	10	0
	0	2	1	13	0
	2	5	5	1	3
	7	4	6	7	1
	10	4	3	3	6
	6	5	1	3	8
	11	7	0	4	2
	3	11	2	6	4
	5	8	4	3	4
	4	13	2	4	4
	6	3	6	4	7
	9	10	2	5	5
	10	5	5	5	19
	7	2	6	2	10
	6	8	5	3	6
	9	5	4	6	3
	8	6	2	7	5
	1	6	4	8	26
	11	7	6	7	4
	7	9	2	1	9
	5	13	3	2	8
	10	10	4	8	13
	10	10	4	4	4
	3	19		4	5
	10	11		3	13
	4	4		1	7
	11	15		2	11
	6	10		4	6
	1	20		5	4
	2	6		1	4
	4	25		4	7
	6	15		5	6
	7	6		1	3
	2	2		2	13
	3	8		2	2
	6	7		0	6
	8	2		4	6
	3	8		1	4
	1	12		6	9
	2	6		1	6
	2	6		2	9
	1	9		2	5
	10	12		2	3
	2	11		3	13
	2	22		6	7
	3	9		0	9
	1	15		1	2
	1	2		2	0
	4	3		2	0
	2	2		6	6
	3	3		1	8
	1	5		2	3
	4	2		3	9
	4	8		2	4
	6	4		2	9
	4	6		5	11
	0	33		5	4
	4	4		7	0
	7	1		3	7
	8	4		3	3
	4	9		5	7
	6	4		1	5
	2	1		4	20
	5	3		2	9
	5	4		7	7
	2	5		3	0
	2	1		2	8
	4	0		3	5
	3	0		5	3
	1	3		4	1
	9	5		5	6
	1	9		2	10
	6	10		2	4
	3	7		5	2
	0	4		0	0
	0	20		1	1
	4	4		3	2
	1	4		11	7
	1	2		1	7
	5	3		6	9
	3	4		14	5
	2	2		1	0
	2	12		0	13
	0	9		2	3
	4	10		9	5
	3	2		3	13
	7	11		9	1
	7	13		1	4
	5	11		4	6
	9			10	12
	5			4	9
	2			2	2
	3			7	12
	0			4	7
	0			6	7
	3			7	8
	5			2	5
	2			1	6
	4			2	9
	6			4	10
	9			0	6
	8			3	7
	3			0	4
	4			4	12
	0			1	8
	1			0	5
	0			7	2
	1			2	0
	4			2	0
	5			4	14
	1			0	1
	2			2	3
	1			0	1
	4			0	5
	2			3	4
	5			3	5
	9			2	4
	7			2	0
	7			4	2
	1			1	6
	8			1	4
	8			2	3
	1			7	0
	4			5	6
	2			2	5
	7			6	0
	4			1	0
	2			6	5
	9			6	5
	7			4	5
	4			9	7
	3			0	4
	1			4	1
	6			2	0
	3			10	9
	8			9	7
	2			4	13
	9			2	7
	3			6	7
	3			3	11
	3			1	7
	1			3	7
	0			3	6
	2			6	6
	3			2	5
	5			1	5
	0			0	5
	4			3	2
	4			7	3
	2			2	9
	2			3	11
	4			0	15
	1			1	8
	7			2	3
	0			2	5
	1			4	1
	4			6	1
	1			11	17
	3			1	3
	2			0	8
	3			1	5
	0			5	14
	23			5	4
	0			7	6
	1			1	2
	2			8	6
	0			3	10
	9			1	16
	6			1	5
	5			4	8
	1			3	11
	6			6	15
	4			4	18
	6			4	16
	5			1	15
	0			2	18
	4			5	12
	3			3	1
	3			4	10
	3			5	8
	3			1	9
	4			3	8
	5			2	7
	3			0	12
	8			3	7
	3			0	1
	3			0	2
	5			1	0
	4			3	7
	5			0	9
	6			6	6
	3			6	8
	3			5	16
	3			5	9
	3			4	4
	3			8	5
	9			0	4
	2			0	4
	2			6	6
	2			1	20
	1			1	3
	2			1	7
	2			2	10
	5			2	4
	11			2	1
	3			3	3
	4			7	1
	3			6	3
	3			6	0
	1			7	10
	3			6	0
	2			10	8
	1			1	3
	0			3	9
	1			4	4
	3			4	21
	7			6	0
	0			4	4
	0			6	2
	4			3	3
	0			6	2
	1			4	3
	4			4	3
	0			5	4
	1			2	6
	3			4	5
	0			4	28
	4			6	12
	2			4	12
	1			7	5
	1			4	0
	3			2	7
	2			2	6
	0			9	8
	0			2	19
	0			7	2
	0			11	6
	9			3	7
	1			3	8
	2			6	18
	2			2	4
	1			6	15
	1			6	14
	2			1	9
	0			4	6
	0			3	7
	1			3	5
	0			5	7
	3			2	4
	2			8	12
	2			2	13
	2			4	11
	0			8	8
	2			2	10
	1			2	17
	2			1	6
	3			5	6
	0			2	4
	1			1	8
	0			0	14
	2			0	16
	3			1	2
	3			3	5
	4			2	9
	2			8	3
	4			7	11
	1			4	1
	2			3	0
	5			1	10
	1			2	8
	2			10	9
	5			4	3
	4			2	4
	5			2	3
	1			6	1
	3			7	7
	4			7	2
	7			5	7
	7			4	1
	12			3	2
	4			4	1
	2			9	3
	6			1	1
	3			4	2
	1			4	1
	14			1	5
	1			5	3
	2			7	3
	3			2	6
	3			4	3
	2			1	4
	2			4	4
	7			5	4
	7			7	1
	3			6	1
	9			5	5
	6			1	1
	5			2	7
	3			5	12
	3			4	3
	5			4	2
	1			7	7
	8			7	4
	3			7	12
	2			2	3
	2			2	1
	4			3	1
	0			4	7
	0			2	6
	4			3	0
	0			7	4
	9			1	2
	7			0	7
	1			5	3
	5			4	2
	5			2	7
	1			9	3
	2			3	5
	0			3	1
	4			1	3
	0			1	6
	6			6	4
	6			1	3
	8			3	3
	4			1	3
	3			1	0
	3			8	4
	3			2	1
	5			3	2
	3			2	4
	1			5	1
	3			3	0
	0			7	4
	2			7	4
	3			2	5
	5			2	1
	6			1	0
	7			5	2
	0			4	4
	0			6	6
	0			2	0
	1			3	1
	2			1	5
	6			2	3
	4			6	2
	4			1	2
	3			0	3
	1			1	0
	0			10	1
	2			5	0
	1			1	3
	1			3	3
	2			1	12
	2			3	3
	4			2	5
	6			6	4
	2			2	4
	7			1	3
	2			3	7
	2			7	5
	7			6	2
	6			1	1
	5			4	4
	3			9	5
	7			4	2
	2			3	3
	3			1	8
	1			2	2
	4			2	4
	0			6	4
	1			3	0
	1			8	2
	0			2	4
	2			6	10
	1			6	6
	2			6	3
	2			3	7
	3			2	1
	3			1	0
	2			1	2
	4			4	0
	0			3	5
	0			7	9
	1			4	8
	1			7	3
	4			1	6
	0			3	5
	2			11	0
	5			4	1
	1			4	1
	4			2	2
	3			4	7
	2			7	2
	4			6	3
				5	7
				1	0
				2	1
				5	1
				6	2
				2	1
				5	2
				3	6
				0	4
				5	2
				4	8
				2	4
				3	0
				1	1
				5	1
				3	4
				1	1
				1	1
				6	5
				2	3
				3	3
				1	2
				6	4
				4	3
				3	8
				2	3
				5	6
				1	10
				3	5
				6	3
				2	2
				5	2
				5	2
				6	3
				5	8
				1	3
				5	1
				1	2
				2	1
				0	1
				7	7
				7	2
				6	4
				0	1
				4	2
				11	1
				4	3
				6	3
				2	8
				4	3
				11	2
				3	5
				1	9
				4	6
				3	2
				6	2
				1	2
				1	3
				8	4
				3	5
				7	8
				11	3
				1	4
				0	4
				3	3
				2	4
				4	3
				2	0
				1	0
				5	0
				1	0
				3	0
				4	1
				5	1
				1	8
				2	3
				8	2
				4	1
				1	4
				4	3
				1	6
				3	3
				2	0
				2	2
				5	3
				1	5
				7	3
				4	2
				1	5
				2	1
				2	1
				4	2
				2	1
				2	6
				0	2
				8	9
				6	1
				2	8
				4	3
				3	3
				4	2
				4	2
				4	3
				2	8
				3	6
				7	3
				1	0
				5	0
				2	1
				5	11
				2	3
				4	5
				5	8
				3	7
				0	12
				4	1
				5	1
				3	6
				9	0
				3	2
				2	6
				4	2
				4	3
				3	3
				11	8
				6	3
				12	3
				4	11
				5	1
				2	4
				10	2
				10	4
				4	2
				1	5
				8	13
				0	5
				0	5
				1	2
				2	1
				2	6
				3	7
				2	2
				4	0
				3	1
				1	4
				7	4
				1	3
				1	2
				1	3
				1	2
				5	2
				3	6
				3	10
				3	5
				2	5
				3	3
				4	6
				1	2
				2	2
				2	3
				3	2
				0	7
				2	7
				2	0
				12	0
				8	5
				1	3
				1	5
				1	0
				4	6
				4	4
				3	1
				6	2
				4	2
				3	4
				3	2
				0	1
				4	0
				3	2
				1	3
				6	1
				3	2
				3	2
				9	5
				6	3
				5	0
				5	4
				7	4
				3	7
				4	0
				3	0
				2	8
				2	4
				5	0
				1	2
				9	8
				7	1
				5	5
				5	3
				4	4
				9	5
				2	5
				5	5
				9	3
				5	2
				3	4
				1	11
				5	5
				5	0
				6	3
				7	0
				3	3
				2	4
				3	5
				11	6
				7	6
				6	3
				5	2
				3	5
				5	6
				5	5
				3	4
				4	3
				8	3
				4	8
				5	2
				4	5
				2	6
				3	2
				4	2
				4	3
				3	4
				5	3
				7	6
				11	3
				7	4
				1	2
				4	0
				5	2
				3	2
				8	4
				3	5
				6	6
				5	1
				7	6
				0	1
				5	6
				1	10
				6	4
				5	5
				2	0
				1	3
				0	6
				1	5
				2	0
				0	7
				0	2
				1	7
				8	5
				2	2
				3	7
				0	0
				0	10
				4	2
				3	4
				3	6
				4	2
				1	3
				2	2
				2	5
				7	4
				4	2
				4	4
				2	3
				4	5
				1	4
				3	3
				6	5
				8	3
					3
					6
					2
					3
					1
					5
					3
					3
					10
					2
					4
					3
					3
					11
					3
					12
					6
					4
					20
					4
					6
					11
					6
					1
					3
					2
					3
					3
					2
					1
					3
					2
					2
					5
					4
					3
					4
					4
					4
					4
					3
					2
					0
					3
					3
					5
					1
					2
					3
					3
					8
					5
					0
					7
					12
					7
					12
					5
					4
					5
					6
					6
					4
					10
					3
					6
					4
					0
					2
					11
					10
					12
					5
					6
					1
					1
					3
					6
					1
					4
					8
					4
					3
					1
					6
					0
					3
					4
					1
					8
					4
					11
					18
					4
					1
					4
					9
					4
					2
					9
					8
					7
					0
					3
					3
					16
					7
					3
					5
					6
					2
					3
					3
					4
					2
					1
					3
					3
					3
					2
					4
					5
					1
					4
					3
					4
					10
					2
					4
					4
					6
					1
					4
					2
					2
					3
					6
					0
					4
					2
					4
					7
					2
					0
					6
					5
					1
					4
					4
					2
					3
					3
					2
					7
					4
					8
					3
					2
					6
					4
					4
					2
					0
					4
					4
					17
					4
					3
					4
					2
					1
					5
					2
					3
					2
					5
					2
					5
					2
					3
					3
					5
					1
					2
					3
					0
					4
					2
					0
					1
					1
					4
					4
					4
					5
					3
					3
					0
					4
					0
					13
					5
					4
					9
					3
					4
					4
					1
					4
					4
					5
					9
					3
					8
					6
					6
					2
					12
					15
					2
					2
					1
					9
					4
					1
					3
					2
					2
					5
					3
					7
					9
					5
					2
					0
					4
					2
					2
					3
					7
					2
					3
					2
					3
					4
					6
					5
					1
					3
					3
					1

## Sheet: Supp Fig3g
		H. pylori (P12)
	CTRL	WT	ΔcagPAI	ΔRfaE	α-ADP-hept	β-ADP-hept
	564.321	1309.83	150.126	201.636	239.967	1210.48
	390.903	1435.89	194.445	266.322	235.16	1121.63

## Sheet: Supp Fig3h
	UTR	Hp WT	Hp ΔPAI	Hp ΔRfaE	⍺-ADP-hept	β-ADP-hept
	1	2	0	0	4	0
	3	1	0	1	0	0
	4	0	2	3	1	0
	0	0	0	0	0	1
	0	0	0	0	3	0
	0	0	0	0	0	1
	2	2	0	0	0	2
	0	2	0	1	0	0
	0	2	1	0	0	0
	1	3	0	1	1	3
	0	0	2	0	0	0
	0	2	4	0	1	0
	0	1	0	0	1	0
	2	1	0	0	0	0
	0	0	0	1	0	0
	0	0	0	1	1	0
	0	6	0	0	0	2
	0	4	1	0	0	0
	0	0	0	0	0	0
	1	2	0	1	0	0
	2	1	0	0	0	0
	0	0	0	0	0	0
	1	3	0	1	0	0
	0	0	0	0	0	0
	0	0	1	0	0	2
	0	0	0	4	0	0
	1	0	0	1	0	1
	4	0	1	0	0	1
	0	1	0	0	0	2
	0	0	1	0	2	0
	0	1	0	0	1	0
	1	0	0	1	0	5
	0	0	0	0	2	1
	0	3	3	1	0	1
	0	1	4	1	1	0
	0	1	0	0	6	0
	0	0	0	0	0	1
	0	0	0	2	1	0
	0	2	1	0	1	2
	0	2	0	1	1	0
	1	0	0	0	0	0
	0	0	0	0	0	0
	0	3	4	1	0	1
	0	0	0	0	0	0
	1	0	0	0	0	2
	0	3	0	0	0	0
	0	1	1	0	2	0
	1	1	0	0	4	0
	0	0	0	0	2	1
	0	0	1	0	0	0
	0	0	0	2	0	0
	4	0	0	3	0	0
	0	0	0	0	0	0
	1	2	1	0	0	0
	1	0	0	0	0	0
	0	0	0	0	0	1
	1	1	0	0	0	0
	0	0	3	0	0	0
	0	0	0	0	1	0
	0	1	1	0	0	0
	0	0	1	0	0	0
	0	0	0	1	0	0
	0	1	1	1	0	0
	1	0	1	0	0	0
	0	2	0	0	0	0
	0	1	1	0	0	0
	0	0	0	1	0	1
	0	0	0	4	0	0
	0	0	0	2	0	0
	0	0	0	0	1	0
	0	0	4	0	0	0
	0	0	0	0	0	0
	7	0	1	0	1	0
	2	0	0	0	3	0
	1	0	1	0	0	0
	0	0	0	1	0	2
	0	0	0	0	1	0
	0	0	0	0	0	0
	1	0	0	1	0	0
	0	1	2	0	0	0
	0	0	0	0	0	0
	0	0	0	0	0	0
	0	0	0	2	0	0
	1	0	0	2	0	0
	0	0	0	7	0	0
	0	0	1	0	1	1
	1	0	1	0	2	0
	0	2	0	1	0	0
	0	0	0	0	0	0
	0	0	1	0	0	0
	2	0	0	0	0	0
	4	0	0	0	0	0
	2	0	0	1	0	0
	0	0	0	0	2	1
	0	0	0	0	0	0
	2	0	0	0	0	0
	9	0	0	0	0	0
	0	0	0	1	0	3
	0	1	0	1	1	0
	0	0	0	3	2	2
	0	0	0	0	1	2
	3	0	0	1	1	0
	0	0	0	0	0	0
	0	0	0	0	1	0
	0	0	1	0	0	2
	0	0	0	0	0	3
	0	0	0	0	0	0
	1	0	3	1	1	1
	1	0	0	0	2	0
	0	0	0	0	0	2
	2	0	1	0	0	0
	0	0	0	0	2	0
	0	0	0	2	0	0
	1	4	3	0	0	1
	0	0	0	2	1	0
	0	0	0	0	1	1
	1	0	4	0	2	2
	0	0	0	6	2	0
	2	0	2	0	0	0
	0	4	0	0	2	1
	0	1	2	0	0	0
	0	2	0	0	0	3
	0	1	1	0	0	1
	0	5	0	0	0	0
	0	2	0	0	0	4
	0	1	2	1	0	0
	0	1	1	0	1	0
	0	0	0	1	0	0
	0	2	0	0	0	0
	0	3	3	0	0	1
	1	0	0	0	0	1
	0	3	1	1	0	2
	0	1	1	1	0	0
	0	1	0	0	3	2
	2	3	0	0	0	0
	0	0	0	0	1	0
	4	1	0	0	0	1
	2	2	0	0	0	0
	0	2	1	0	3	0
	0	0	6	0	0	0
	0	0	0	0	1	0
	0	2	0	0	0	0
	0	0	0	2	1	2
	3	1	0	1	2	0
	0	3	1	0	0	0
	0	1	0	0	0	0
	3	0	1	0	1	0
	0	1	1	0	0	0
	0	0	1	0	2	1
	0	1	0	0	0	0
	0	0	0	0	0	0
	0	0	1	2	0	3
	0	0	1	0	0	0
	0	2	2	0	0	0
	0	0	0	0	0	0
	0	0	0	2	0	0
	0	2	2	0	0	2
	0	1	0	0	0	1
	0	0	0	0	0	0
	0	5	0	0	0	0
	0	1	1	4	1	0
	0	0	0	0	0	0
	0	0	0	0	0	0
	0	0	0	2	2	0
	0	1	0	0	2	0
	0	0	8	0	0	0
	0	1	1	0	0	0
	1	3	1	0	0	0
	0	1	0	0	0	0
	1	0	0	0	0	0
	0	0	1	0	3	0
	0	1	6	0	0	0
	0	0	2	1	0	1
	0	0	0	0	0	0
	1	0	0	0	2	0
	1	2	0	0	0	0
	0	3	0	0	1	0
	0	1	0	0	0	2
	0	0	0	0	0	5
	1	0	0	2	0	0
	0	0	0	0	1	0
	0	0	1	3	2	0
	1	0	3	0	0	2
	1	0	3	0	0	0
	1	0	0	0	0	0
	0	0	1	0	2	0
	0	0	0	1	0	3
	0	0	0	1	0	0
	0	0	1	0	1	1
	0	0	0	2	0	1
	3	1	0	0	1	1
	0	0	0	0	1	0
	2	0	0	0	0	0
	0	0	0	2	0	1
	1	0	0	0	1	0
	0	0	0	0	0	0
	1	0	0	0	0	3
	0	0	1	0	1	0
	1	0	0	0	0	2
	0	1	0	0	0	0
	1	2	0	3	2	0
	1	0	0	0	0	0
	0	0	0	0	1	2
	3	0	0	2	3	1
	0	0	3	0	0	2
	0	0	2	1	0	1
	0	0	2	0	3	1
	1	0	0	3	0	4
	0	0	0	3	1	0
	1	0	0	0	0	0
	3	0	0	3	0	0
	0	0	1	0	0	0
	1	0	0	0	0	0
	0	0	1	0	0	3
	0	0	1	0	0	1
	0	0	0	0	0	0
	0	0	0	1	0	0
	0	0	0	0	1	0
	0	0	0	0	0	0
	0	0	1	0	0	1
	0	0	1	0	1	2
	6	1	1	0	0	0
	1	0	0	2	0	1
	0	0	0	0	0	0
	1	0	0	0	2	0
	0	1	1	0	1	0
	0	7	0	0	0	0
	0	0	1	0	0	1
	0	4	3	2	1	0
	0	1	2	1	0	0
	0	7	0	0	0	1
	0	6	0	0	1	0
	2	1	5	0	0	0
	0	2	1	0	0	0
	0	0	1	0	0	0
	0	0	0	0	0	0
	1	0	1	3	0	0
	0	4	0	3	0	1
	1	2	1	0	0	0
	1	1	1	0	0	0
	0	1	0	0	0	0
	0	0	1	0	0	0
	0	3	2	0	0	0
	0	1	0	0	0	0
	0	2	0	0	0	0
	2	2	0	1	0	0
	0	0	1	3	0	1
	0	0	0	0	0	1
	1	0	3	0	0	0
	0	1	0	0	1	0
	0	0	0	0	1	0
	0	1	0	1	0	0
	1	1	0	0	0	0
	3	0	0	2	0	0
	2	4	0	1	0	0
	1	0	1	0	0	0
	0	1	0	0	0	0
	8	0	0	0	2	0
	0	0	1	0	0	4
	0	0	3	0	1	0
	0	0	1	0	1	0
	0	0	2	0	1	0
	0	3	0	0	0	0
	0	0	1	0	0	0
	0	0	0	0	1	0
	1	0	0	0	1	0
	0	2	0	0	0	0
	1	0	0	0	0	0
	3	0	1	0	0	1
	1	1	0	0	0	1
	0	0	0	3	1	0
	0	0	0	0	0	0
	0	0	0	0	0	0
	1	0	0	1	0	0
	0	1	0	0	0	0
	0	0	0	0	0	0
	1	0	0	3	1	0
	4	0	0	1	3	0
	1	3	0	1	0	1
	0	0	0	1	0	1
	0	0	5	0	0	1
	0	0	0	5	0	0
	0	0	7	0	0	1
	0	0	0	0	0	0
	0	2	0	10	0	0
	0	0	0	0	0	0
	0	0	0	0	0	0
	0	1	0	0	0	0
	0	0	0	0	6	0
	0	0	1	0	0	0
	0	0	2	0	0	0
	2	0	0	0	3	2
	0	0	0	0	1	0
	0	0	0	0	1	1
	5	0	0	0	0	4
	0	0	0	0	0	1
	4	0	1	1	1	0
	0	0	0	0	1	1
	0	0	0	0	0	1
	0	0	0	1	1	1
	3	0	0	3	2	0
	0	1	2	0	0	2
	2	0	0	0	1	0
	0	0	1	0	1	0
	0	0	2	0	1	2
	0	0	0	1	1	2
	1	0	0	2	0	0
	0	0	5	0	0	0
	0	0	0	0	0	0
	2	0	0	0	3	0
	0	0	2	0	0	1
	0	0	4	0	1	2
	2	0	2	0	1	0
	2	0	0	1	1	0
	0	0	0	0	2	2
	1	0	0	0	0	0
	0	0	0	1	0	1
	0	0	0	0	0	0
	0	0	0	2	0	0
	1	0	0	0	0	2
	0	0	0	0	2	1
	1	0	0	0	0	3
	0	1	0	0	0	0
	0	1	0	3	0	0
	0	0	0	0	1	0
	0	0	0	0	2	8
	0	2	1	0	0	0
	0	0	0	0	0	1
	0	0	1	0	0	1
	0	0	0	0	0	2
	0	0	4	0	0	0
	0	0	0	0	8	1
	0	0	0	3	0	0
	0	0	0	0	0	1
	1	1	0	1	5	1
	0	0	0	0	2	2
	0	1	2	0	2	2
	0	0	0	0	1	1
	0	0	0	0	1	0
	0	1	1	0	0	1
	1	0	0	0	1	0
	1	0	0	0	0	0
	2	0	0	0	0	1
	0	0	0	0	0	0
	1	0	1	0	2	0
	0	2	0	3	0	0
	0	0	1	1	0	1
	1	2	0	0	2	0
	2	3	5	0	0	0
	0	0	0	1	0	0
	1	1	0	0	1	0
	1	0	3	1	1	0
	0	0	3	0	1	0
	1	1	5	1	0	0
	1	0	0	0	0	0
	0	0	0	0	0	0
	0	1	0	0	0	0
	2	0	0	3	0	0
	1	0	0	0	2	2
	1	2	0	2	0	0
	0	1	0	7	0	1
	0	1	0	0	0	0
	0	0	2	0	0	0
	0	0	1	0	0	1
	4	2	1	0	0	0
	0	5	0	0	0	0
	2	1	0	2	0	1
	1	0	0	0	1	1
	1	0	0	0	0	2
	0	1	4	0	0	0
	1	1	0	0	0	0
	1	1	0	0	0	0
	2	0	0	2	0	0
	0	0	0	0	0	0
	1	4	0	0	0	0
	3	1	0	0	0	1
	1	1	0	1	1	2
	0	3	0	0	1	0
	0	1	0	0	0	0
	1	1	0	0	1	1
	0	0	0	0	1	0
	0	1	0	2	1	4
	1	1	1	0	1	1
	0	0	0	0	0	1
	0	0	0	1	1	0
	0	0	1	0	0	0
	0	1	0	1	0	1
	1	0	0	1	0	1
	1	1	5	1	1	0
	0	0	0	0	3	1
	0	0	0	2	0	1
	0	0	3	0	1	1
	1	4	0	0	0	1
	0	1	0	0	2	1
	0	0	0	0	2	0
	0	1	0	1	1	4
	0	0	0	1	0	0
	2	2	0	0	1	0
	0	2	2	0	0	1
	0	7	0	0	0	0
	0	3	1	0	0	2
	0	1	0	0	0	0
	0	0	3	3	0	0
	2	5	1	0	0	1
	0	2	1	4	0	0
	3	0	0	0	0	0
	2	2	1	4	3	0
	0	0	0	0	0	4
	0	3	3	0	0	2
	0	0	0	0	0	0
	0	2	1	1	0	0
	1	0	2	3	1	2
	1	3	0	0	0	5
	2	0	4	2	0	1
	3	1	0	2	1	0
	0	1	0	0	0	0
	0	2	0	0	0	0
	1	0	1	0	0	4
	0	0	0	3	0	1
	0	1	0	0	0	2
	0	1	1	4	0	1
	0	2	0	0	2	0
	1	0	0	1	0	0
	2	0	0	4	0	0
	0	2	1	2	0	0
	0	6	0	1	0	0
	0	0	0	0	1	0
	1	4	0	1	0	1
	0	0	0	0	0	0
	0	0	1	3	0	0
	0	0	0	1	1	0
	0	0	0	0	2	0
	0	4	0	1	0	0
	1	0	0	0	0	0
	0	0	0	1	1	0
	0	2	0	0	1	0
	0	2	0	0	0	0
	3	0	0	1	1	0
	0	0	3	2	0	0
	2	2	0	4	2	0
	0	0	3	0	0	0
	0	0	1	0	0	0
	0	1	0	0	0	0
	0	1	0	0	0	0
	0	0	0	0	0	0
	0	1	0	0	0	0
	0	2	1	0	0	0
	1	0	0	0	0	0
	0	0	1	2	0	0
	2	0	1	0	0	0
	1	1	0	2	0	0
	1	3	0	0	0	0
	0	0	0	1	0	0
	1	0	0	0	0	0
	3	0	0	0	0	0
	1	0	0	0	0	0
	2	0	0	0	0	0
	0	1	0	0	0	2
	0	0	0	0	0	0
	0	0	0	0	0	0
	4	0	0	0	1	1
	1	0	0	0	0	0
	0	0	0	4	0	0
	2	1	0	0	0	1
	1	0	0	0	0	0
	0	0	0	0	0	1
	0	0	1	0	0	0
	0	0	1	0	0	0
	0	0	0	0	0	0
	0	0	2	0	0	0
	0	0	0	2	0	0
	0	1	0	0	1	0
	1	0	1	0	0	0
	0	0	1	0	1	0
	0	0	1	0	0	0
	1	0	0	1	0	1
	0	0	1	0	0	1
	3	0	0	4	0	2
	0	1	0	0	0	0
	0	0	1	0	0	1
	0	0	0	0	0	0
	0	0	1	0	0	0
	0	0	1	0	0	0
	2	0	4	0	1	0
	0	0	1	0	4	0
	0	0	0	2	1	0
	0	0	1	0	0	0
	0	0	0	4	0	0
	0	0	0	2	0	0
	0	0	0	0	0	0
	0	0	0	2	0	0
	0	0	0	1	0	0
	0	0	1	0	0	2
	0	0	0	0	5	0
	0	0	0	2	0	0
	0	0	2	1	0	0
	1	0	1	1	0	0
	3	0	0	0	1	1
	0	2	1	0	0	0
	0	0	4	0	0	0
	0	3	2	0	0	0
	0	0	0	0	0	1
	0	2	0	1	0	0
	0	0	2	0	0	0
	0	0	0	0	4	1
	1	1	0	1	1	0
	0	0	1	0	0	0
	0	1	4	0	0	0
	0	7	0	1	1	0
	0	0	1	1	0	2
	11	2	0	0	0	1
	0	1	0	0	0	0
	0	0	0	1	0	0
	0	0	3	1	0	0
	1	1	2	0	0	0
	3	0	1	0	0	0
	2	0	2	0	0	0
	0	0	1	0	0	0
	2	3	6	0	1	3
	2	0	0	1	1	0
	0	1	3	1	0	0
	0	0	0	1	0	0
	0	0	0	0	0	0
	1	0	0	1	1	1
	0	1	1	0	1	0
	0	1	0	0	0	0
	0	0	0	1	0	0
	0	0	1	1	0	0
	0	0	0	3	0	0
	0	0	2	0	0	0
	1	1	0	0	0	0
	5	1	0	0	0	0
	0	0	0	0	0	0
	0	1	0	0	0	0
	0	1	0	0	3	0
	0	2	0	3	3	0
	0	0	0	2	0	1
	3	1	0	0	0	0
	0	2	0	0	0	0
	1	1	5	0	0	0
	2	0	0	0	1	0
	0	3	2	0	1	0
	0	1	0	0	2	0
	0	1	1	0	0	0
	1	0	0	2	0	0
	0	1	1	0	1	0
	6	3	0	0	0	1
	3	0	0	2	0	0
	0	0	1	0	0	1
	0	2	0	0	0	0
	0	0	1	0	0	0
	0	0	0	1	0	1
	0	0	0	0	0	0
	0	0	0	0	0	1
	0	0	0	0	0	0
	0	1	0	0	0	3
	0	2	1	0	0	1
	0	0	0	0	0	0
	2	3	3	1	0	0
	2	0	0	0	0	0
	3	0	3	0	1	0
	0	0	2	0	0	0
	1	0	0	1	0	0
	0	0	2	0	0	0
	1	0	0	0	0	0
	0	1	0	0	0	0
	1	0	0	0	0	0
	0	0	1	1	3	0
	0	0	0	0	0	1
	2	1	0	0	0	0
	0	0	1	0	0	2
	2	0	0	0	0	0
	1	0	0	0	0	2
	0	0	0	0	0	0
	0	0	0	1	1	0
	1	1	0	0	2	0
	0	0	1	0	1	2
	0	0	0	0	1	0
	1	0	2	2	0	0
	0	2	0	0	0	1
	0	0	0	1	4	0
	0	0	0	4	3	2
	1	0	1	0	0	0
	0	0	0	0	0	0
	1	1	0	3	1	0
	2	1	0	1	0	0
	0	0	0	0	0	1
	0	3	0	7	0	0
	0	0	2	1	0	0
	2	0	0	0	0	0
	0	0	6	0	0	0
	0	0	0	0	1	0
	0	1	0	4	0	0
	0	0	0	3	0	0
	0	0	1	0	1	2
	1	1	0	2	2	0
	0	1	0	0	0	0
	0	0	0	0	1	1
	0	0	1	0	1	0
	0	3	0	0	0	0
	0	0	0	0	0	0
	0	0	0	0	2	0
	0	0	0	2	0	1
	0	1	3	1	1	1
	0	0	0	1	0	4
	0	1	2	0	0	3
	0	0	0	2	2	0
	0	0	1	3	0	0
	1	0	0	0	1	2
	0	0	5	1	0	4
	0	0	0	0	0	1
	0	0	3	2	0	1
	0	0	1	1	1	0
	0	1	1	1	0	0
	5	0	0	0	0	3
	5	0	0	1	0	2
	1	0	4	2	0	0
	0	2	1	1	0	0
	0	0	0	4	0	0
	0	0	0	1	1	0
	1	0	0	0	0	0
	5	0	0	0	0	0
	3	6	0	5	0	0
	0	1	0	0	0	0
	1	0	1	0	2	0
	0	0	0	1	0	0
	1	0	0	0	0	0
	0	1	1	0	1	0
	0	1	1	0	0	2
	0	0	0	0	0	0
	0	1	0	0	1	3
	4	1	1	0	0	2
	1	0	2	0	0	1
	3	3	0	0	1	0
	0	0	0	0	0	0
	0	0	0	1	1	0
	0	1	0	1	0	0
	0	0	0	0	1	0
	0	0	0	2	0	0
	1	0	0	1	0	0
	0	0	0	0	0	0
	0	0	3	0	0	0
	0	3	0	1	0	0
	0	0	0	0	0	0
	0	5	0	0	1	0
	0	0	0	0	1	0
	0	2	1	0	2	0
	0	0	4	1	1	0
	0	1	0	0	0	0
	1	1	0	0	1	4
	1	0	0	0	2	0
	0	1	0	0	1	0
	1	4	0	0	0	0
	1	0	5	0	0	0
	0	2	0	0	0	0
	0	1	9	0	0	0
	0	0	1	2	0	0
	1	1	0	0	0	1
	1	0	0	4	0	1
	1	0	0	0	1	0
	0	0	0	0	1	0
	0	1	1	0	1	0
	0	2	3	0	1	0
	0	0	1	2	1	0
	0	1	0	1	4	0
	1	1	0	0	1	0
	0	2	0	0	4	0
	1	2	0	0	0	0
	0	0	0	1	2	1
	0	0	0	3	1	1
	0	0	0	0	1	1
	1	0	1	0	0	0
	0	1	0	0	1	1
	0	0	0	0	0	0
	0	0	0	0	0	0
	0	0	0	1	1	0
	1	1	0	0	0	0
	0	1	0	0	1	2
	1	0	0	1	0	0
	0	1	0	0	0	2
	0	4	0	3	2	0
	0	0	0	0	1	0
	0	0	0	0	0	0
	0	0	0	1	0	1
	0	1	0	0	0	0
	2	0	0	0	0	0
	0	0	0	0	1	0
	0	2	0	0	0	1
	2	0	1	0	0	0
	0	0	2	0	0	0
	0	0	0	1	0	0
	0	1	0	0	0	1
	0	0	1	1	0	0
	0	1	0	0	1	0
	0	1	0	0	0	0
	0	0	0	0	0	0
	1	0	0	0	0	1
	0	0	0	0	0	3
	0	0	0	1	0	1
	0	0	5	2	0	2
	0	0	0	0	3	0
	3	0	0	0	0	2
	0	6	3	3	0	0
	0	1	0	0	0	1
	5	0	0	4	0	1
	0	0	0	0	0	3
	1	0	0	0	0	2
	0	0	0	0	0	1
	0	0	0	0	0	2
	3	0	0	1	0	0
	2	0	0	0	1	0
	0	0	0	0	0	1
	0	5	0	0	1	0
	1	0	0	0	0	0
	1	1	0	1	0	0
	0	0	0	0	0	1
	0	0	0	0	0	7
	0	0	1	4	0	0
	0	0	11	0	1	0
	0	0	0	0	0	0
	0	1	0	0	5	1
	1	2	1	0	0	0
	1	0	2	0	0	1
	0	2	3	0	3	0
	0	1	1	0	0	0
	0	0	0	0	0	1
	3	0	4	0	0	1
	0	1	0	0	1	1
	1	1	3	0	1	0
	0	0	0	1	0	0
	0	0	0	0	0	0
	1	1	2	0	1	0
	0	0	2	0	2	1
	1	0	1	0	0	1
	5	1	0	1	2	0
	0	0	0	0	0	0
	1	0	0	0	0	0
	3	0	0	1	2	3
	0	1	0	0	0	0
	0	1	0	0	0	2
	0	0	1	1	0	2
	0	1	1	0	0	0
	1	0	0	3	0	0
	0	2	1	0	1	0
	0	0	0	0	0	1
	1	1	0	0	0	0
	0	0	0	0	0	0
	0	2	0	0	0	0
	1	0	0	0	0	0
	1	0	2	0	0	0
	0	0	1	0	1	1
	0	1	1	1	0	0
	1	0	0	2	3	0
	2	3	0	0	1	1
	0	0	0	0	0	3
	0	2	0	0	0	1
	0	2	0	0	0	0
	0	1	0	0	0	1
	4	0	1	0	0	2
	0	0	0	1	0	0
	0	0	1	0	0	0
	0	0	0	3	1	0
	0	1	0	2	1	0
	0	0	1	5	3	4
	0	0	0	3	0	1
	0	0	1	0	0	0
	0	1	1	0	0	0
	0	0	1	0	3	0
	5	1	1	0	1	0
	0	2	1	0	1	3
	1	0	0	0	0	1
	1	0	0	0	0	0
	1	0	0	0	0	0
	0	0	0	0	2	0
	0	0	0	0	0	0
	1	0	0	1	0	0
	1	0	0	0	0	0
	1	1	0	0	1	1
	1	0	3	0	0	0
	0	0	4	5	2	1
	0	0	0	0	0	1
	0	0	0	1	0	0
	0	2	0	0	0	0
	0	0	0	0	0	1
	0	0	0	1	1	0
	0	0	0	0	2	0
	1	0	0	7	0	0
	0	0	0	0	1	0
	3	0	0	0	0	0
	0	0	0	1	0	0
	0	0	1	1	0	0
	1	2	0	0	0	0
	2	0	2	0	0	0
	2	0	1	0	0	0
	0	0	0	0	2	0
	0	4	2	0	0	0
	1	0	0	0	0	3
	0	0	0	0	0	1
	5	5	0	0	0	0
	0	0	0	0	2	1
	0	0	0	1	1	0
	3	0	1	0	0	1
	0	0	1	0	0	0
	0	2	1	0	1	3
	0	1	0	2	2	0
	0	0	1	0	1	0
	0	0	0	3	0	0
	0	1	0	3	0	2
	1	0	2	0	0	0
	0	0	2	1	0	0
	0	0	0	0	0	0
	1	1	0	0	0	0
	0	0	0	1	1	0
	0	0	0	0	0	0
	0	0	0	0	0	2
	0	1	1	0	0	2
	4	0	1	1	0	1
	0	0	0	1	0	0
	0	0	1	1	0	0
	0	3	2	1	0	0
	0	0	0	0	1	1
	2	0	1	3	0	1
	0	1	0	0	0	0
	0	1	0	0	0	0
	0	1	0	0	0	0
	1	0	0	0	0	0
	0	0	0	0	0	0
	0	1	0	3	0	0
	2	0	1	1	0	0
	1	0	6	0	0	0
	0	0	0	0	0	0
	0	0	0	2	0	0
	0	0	0	0	3	0
	0	0	0	1	1	0
	0	0	0	1	0	0
	0	1	0	0	1	0
	0	0	0	0	2	0
	0	0	0	0	0	0
	0	0	1	1	3	0
	0	0	0	7	1	0
	0	0	0	0	6	0
	0	0	1	0	1	0
	0	4	1	0	0	0
	0	6	0	0	2	0
	1	0	0	0	0	0
	1	1	0	0	6	0
	0	3	0	0	0	3
	0	0	0	0	2	0
	0	1	0	1	2	0
	0	3	1	0	0	0
	0	1	0	0	0	2
	1	3	0	0	0	0
	0	0	0	0	0	0
	0	0	0	0	0	1
	0	0	0	0	2	1
	0	0	4	2	0	1
	0	2	0	0	0	0
	0	0	0	0	0	0
	3	0	1	0	0	3
	1	1	2	0	1	1
	0	3	0	1	0	0
	2	5	0	1	0	4
	1	0	0	0	0	0
	0	1	0	1	1	0
	0	0	0	0	1	0
	0	0	0	0	1	0
	1	0	1	0	1	0
	0	0	0	1	0	0
	0	0	1	4	1	0
	0	0	1	3	0	0
	0	0	0	1	0	0
	0	2	2	5	0	2
	0	0	0	6	0	1
	0	0	0	0	0	1
	1	0	1	4	2	2
	2	0	0	3	0	0
	0	0	0	1	0	1
	1	2	0	0	0	0
	4	0	1	0	0	0
	2	1	0	0	0	0
	4	2	0	0	0	0
	0	2	1	1	1	1
	1	0	1	0	0	0
	1	0	1	2	0	0
	0	2	6	1	0	0
	0	0	1	1	1	2
	0	0	0	2	0	0
	3	0	0	1	1	0
	0	0	0	2	0	0
	0	0	0	0	0	2
	0	0	0	0	0	3
	1	0	0	0	0	0
	1	0	0	0	0	1
	0	0	0	1	0	0
	0	1	0	0	0	2
	0	0	0	0	0	1
	0	0	0	0	0	0
	0	4	0	2	0	0
	0	0	0	1	0	1
	1	0	0	0	0	5
	0	0	0	1	0	2
	0	1	2	1	0	1
	0	0	0	1	0	0
	1	2	0	0	3	1
	0	0	0	4	1	0
	0	0	0	0	0	0
	5	0	0	1	0	2
	0	4	0	0	0	2
	1	1	0	0	9	0
	3	0	0	1	0	0
	0	0	1	1	0	1
	0	0	0	0	0	1
	0	1	0	0	0	0
	0	0	0	0	0	0
	0	0	1	2	0	0
	0	0	0	0	0	0
	0	1	0	0	0	1
	0	4	0	0	1	0
	0	1	0	2	0	0
	0	0	4	1	0	0
	1	1	0	0	0	1
	0	0	0	0	1	1
	0	0	1	0	0	0
	0	0	0	1	0	0
	0	1	0	0	0	0
	0	1	0	1	1	0
	1	1	0	0	1	0
	0	0	0	0	2	0
	1	0	0	0	0	2
	1	1	1	0	0	0
	0	1	3	0	0	0
	0	4	0	1	1	0
	0	1	0	0	0	1
	2	0	1	1	0	1
	0	1	0	0	0	2
	0	0	0	0	1	1
	0	0	0	0	1	0
	1	0	0	2	2	0
	0	1	1	4	0	0
	0	0	1	0	0	0
	0	2	0	0	1	2
	0	0	0	0	0	1
	0	1	0	1	0	0
	0	0	0	1	0	1
	0	2	0	0	0	3
	0	0	0	2	0	0
	2	4	0	0	0	2
	2	6	0	0	0	0
	0	3	0	2	1	0
	0	0	0	0	0	3
	0	0	0	0	1	3
	2	3	2	0	1	1
	1	0	0	1	1	0
	7	2	0	1	1	2
	0	2	0	1	0	0
	0	0	0	0	1	0
	0	4	0	1	0	2
	0	2	0	1	0	0
	0	0	2	1	2	0
	0	0	0	0	0	0
	0	1	1	0	1	3
	0	1	0	1	1	2
	0	0	2	0	0	0
	0	2	0	0	1	2
	0	0	0	0	1	0
	0	2	0	0	2	0
	0	5	0	1	1	0
	0	0	1	0	0	0
	0	1	0	1	0	0
	0	0	0	0	0	0
	4	0	0	1	0	0
	1	2	0	0	0	0
	0	1	3	4	2	0
	0	1	0	0	0	1
	0	0	1	2	0	1
	0	0	0	1	0	0
	0	0	0	0	1	0
	1	0	0	0	1	1
	6	2	1	0	0	0
	3	0	0	0	0	0
	0	0	0	0	2	0
	3	8	1	1	0	2
	0	0	0	0	0	0
	0	0	0	1	0	4
	1	2	2	0	0	0
	0	0	0	0	1	0
	0	1	1	0	0	3
	0	1	5	0	0	0
	0	0	0	0	0	0
	0	1	1	1	1	0
	0	0	1	1	1	0
	0	2	2	0	0	0
	0	0	0	0	0	0
	0	0	0	0	1	0
	0	0	0	0	2	0
	0	1	1	0	0	0
	0	0	0	1	0	0
	7	0	0	0	0	0
	0	0	0	0	0	0
	0	0	0	0	0	2
	0	0	0	0	1	0
	2	0	3	2	2	5
	0	1	0	0	0	0
	0	0	3	0	0	0
	0	0	4	0	0	2
	2	0	2	1	0	0
	1	0	0	1	2	0
	0	0	1	3	1	0
	0	1	0	0	1	0
	0	0	0	1	0	0
	3	1	1	6	2	1
	0	1	2	0	0	1
	0	1	0	0	0	0
	0	0	0	1	0	4
	4	0	0	0	0	0
	0	1	3	0	0	1
	0	0	0	0	2	1
	0	1	1	1	2	0
	0	0	9	0	0	0
	0	0	0	0	0	4
	2	2	0	0	1	4
	3	2	1	0	0	0
	0	0	1	0	0	0
	0	0	0	0	1	0
	0	0	3	0	0	0
	0	0	1	0	0	0
	1	0	0	0	0	1
	0	0	4	2	1	1
	5	1	4	0	1	0
	1	0	1	0	0	0
	0	0	0	0	0	1
	0	0	1	1	2	0
	1	3	0	0	0	4
	2	0	0	0	0	0
	1	1	0	0	3	0
	1	2	0	0	1	0
	1	0	0	0	0	0
	0	0	0	0	4	0
	1	0	0	2	0	0
	4	0	0	0	0	0
	0	1	0	0	6	0
	1	0	0	0	0	0
	1	1	0	1	0	1
	0	0	0	2	0	0
	0	0	0	0	0	0
	0	1	0	1	0	1
	3	4	0	0	3	3
	0	1	1	0	0	1
	0	0	0	0	0	4
	1	2	0	1	1	0
	1	2	0	0	0	1
	0	1	4	1	0	1
	1	2	0	1	0	1
	1	0	0	2	7	0
	0	0	0	0	6	4
	0	4	2	0	0	1
	1	0	1	0	0	1
	0	0	0	0	1	2
	1	0	2	0	0	0
	1	2	0	2	0	0
	0	1	0	2	0	1
	0	0	0	0	0	1
	0	1	0	2	0	0
	1	0	1	3	0	0
	0	0	1	0	0	0
	1	0	0	0	4	0
	0	0	0	0	3	0
	1	3	0	0	0	0
	0	0	0	0	2	0
	0	0	0	0	0	1
	0	0	2	1	0	0
	0	0	0	0	1	0
	0	1	0	1	0	1
	0	0	1	1	0	0
	0	0	1	0	0	0
	0	0	1	0	2	0
	0	0	0	1	1	0
	0	0	0	0	2	0
	1	0	0	3	2	0
	0	0	0	1	0	0
	1	0	0	3	1	0
	0	0	0	0	1	0
	0	1	3	1	2	1
	0	2	0	0	0	0
	0	0	0	0	0	0
	0	1	2	0	0	0
	1	2	1	0	0	2
	0	0	0	0	1	2
	0	1	0	0	0	0
	1	2	0	0	0	0
	0	0	2	0	0	1
	3	0	0	0	0	1
	0	0	0	0	2	0
	0	1	4	0	0	0
	0	0	0	0	0	1
	0	0	0	0	0	0
	1	1	0	0	0	1
	1	0	1	0	0	0
	0	0	0	0	0	0
	3	0	0	2	0	0
	0	0	0	0	1	0
	1	1	2	1	0	0
	0	3	0	1	0	1
	0	0	0	1	0	0
	0	0	0	0	0	1
	1	0	0	0	0	1
	0	0	0	0	0	1
	1	2	0	0	0	0
	0	2	2	1	0	1
	0	1	0	0	2	0
	2	1	0	1	0	2
	0	0	3	0	0	1
	2	1	4	0	0	2
	0	0	0	1	2	0
	3	0	3	0	0	1
	0	0	0	0	0	0
	0	0	0	1	1	3
	0	1	0	0	1	0
	1	0	1	1	1	0
	0	0	0	3	1	0
	0	0	1	0	0	0
	0	1	1	1	0	0
	1	2	6	0	1	0
	0	0	0	1	0	1
	9	4	0	2	0	0
	1	0	0	4	0	1
	0	3	0	0	0	2
	0	0	0	0	0	2
	0	0	0	0	0	0
	0	0	0	0	0	0
	0	4	2	0	0	3
	1	2	3	1	0	0
	0	5	1	1	2	0
	0	0	4	3	0	0
	1	2	2	5	0	0
	0	1	0	0	0	0
	0	0	0	0	0	2
	0	3	0	0	0	0
	0	0	0	0	0	2
	0	0	1	0	0	1
	2	2	0	0	1	0
	0	0	0	0	2	1
	0	0	0	0	1	3
	0	0	0	0	0	0
	0	0	3	1	0	5
	1	2	1	1	5	0
	0	1	0	5	0	1
	0	0	2	2	0	0
	0	0	0	0	1	1
	0	2	4	0	0	3
	1	0	1	0	1	5
	2	0	2	0	2	0
	0	6	3	0	2	0
	0	0	1	1	0	0
	0	0	0	0	0	0
	2	0	2	0	0	0
	1	0	0	0	0	5
	0	0	0	0	0	1
	0	0	0	0	0	0
	2	0	1	0	0	0
	2	0	0	0	0	0
	1	0	0	0	1	2
	0	0	2	0	0	0
	0	0	2	0	0	0
	0	0	0	0	2	3
	0	0	2	0	0	2
	1	0	1	0	0	0
	0	0	0	0	0	0
	0	0	2	0	0	1
	0	0	0	0	0	0
	0	0	3	0	1	0
	0	0	0	1	0	1
	0	0	3	0	0	0
	0	1	1	0	2	0
	2	0	2	0	0	0
	1	0	0	0	0	0
	0	0	2	1	0	1
	1	0	0	0	0	1
	0	0	2	0	0	0
	0	0	7	0	0	0
	1	0	0	1	0	0
	0	1	0	0	2	0
	1	1	3	0	0	0
	4	0	0	0	0	0
	0	0	2	0	2	0
	0	5	0	1	2	1
	0	0	0	0	0	0
	0	3	0	1	0	0
	0	3	5	3	0	0
	0	0	0	1	0	3
	2	1	1	0	0	0
	2	4	0	0	0	0
	0	5	0	3	0	1
	0	1	1	0	0	1
	1	0	0	1	0	0
	2	0	1	0	0	0
	3	0	0	1	0	1
	0	3	0	0	0	0
	0	0	0	0	2	1
	2	0	0	0	0	0
	0	2	1	0	0	0
	0	0	0	0	1	0
	0	0	0	1	0	0
	0	0	0	0	0	1
	1	1	1	1	0	0
	4	1	0	0	0	0
	0	0	0	3	0	0
	0	0	1	0	0	0
	0	0	0	0	0	1
	1	1	0	0	0	0
	1	3	0	0	0	0
	1	2	0	0	0	0
	0	1	0	0	0	0
	3	0	0	0	1	0
	0	0	0	0	0	0
	0	1	0	1	0	0
	0	0	0	0	0	0
	0	1	0	0	1	0
	1	0	0	0	0	0
	2	1	0	1	3	0
	6	0	0	0	1	0
	0	0	0	0	0	0
	1	0	0	0	0	0
	1	0	0	0	1	0
	0	0	0	0	0	0
	1	0	0	0	0	0
	0	1	0	1	2	0
	0	0	0	0	0	0
	1	1	0	0	0	1
	0	2	0	0	0	0
	0	0	0	0	0	0
	0	0	1	0	0	1
	0	0	0	0	0	2
	2	0	0	0	0	0
	0	1	0	0	0	2
	0	0	0	0	0	2
	0	0	0	1	0	1
	0	0	0	1	0	2
	0	0	0	0	0	0
	1	0	0	0	0	0
	0	1	0	1	0	0
	0	0	0	0	0	0
	0	1	0	0	1	3
	0	0	0	0	0	1
	1	0	2	2	0	0
	1	0	0	6	1	0
	0	0	0	0	4	3
	0	0	0	4	0	0
	0	0	0	0	0	0
	0	0	0	3	0	6
	0	1	0	1	1	5
	0	1	0	3	2	0
	0	0	0	5	0	0
	0	1	0	0	0	0
	1	3	0	0	0	7
	0	0	0	4	0	0
	1	0	0	0	0	0
	0	0	0	0	0	0
	0	1	0	0	0	0
	1	0	0	1	0	0
	1	2	0	1	0	0
	3	0	0	3	0	0
	3	1	0	0	0	5
	0	0	0	4	1	0
	2	1	0	0	3	0
	1	0	0	2	1	2
	0	1	0	0	0	0
	0	0	0	0	1	0
	1	0	2	0	0	2
	0	0	0	0	0	5
	0	0	1	1	0	1
	1	0	2	0	0	0
	0	0	0	2	0	1
	3	0	2	1	0	1
	0	3	1	0	0	0
	1	0	0	0	0	0
	2	0	0	0	0	0
	1	0	0	3	1	0
	0	0	0	2	0	1
	4	0	0	0	1	0
	0	1	0	0	1	2
	0	0	0	0	0	0
	0	1	0	0	0	0
	0	0	0	0	1	0
	0	1	0	0	0	0
	2	0	0	0	0	0
	1	1	2	0	0	1
	0	0	0	1	2	0
	1	0	0	0	0	1
	0	1	0	4	0	0
	0	1	0	2	0	0
	0	2	0	0	1	0
	0	2	0	1	5	0
	0	0	0	0	1	0
	0	1	0	0	2	0
	0	1	0	0	7	1
	1	2	0	0	1	0
	0	2	0	0	2	2
	0	0	0	0	0	0
	1	2	0	0	0	0
	0	0	0	0	0	0
	0	0	0	1	0	0
	0	1	0	0	0	3
	0	0	0	0	4	0
	1	0	0	1	0	0
	0	0	2	0	0	0
	2	0	0	0	5	0
	0	0	3	0	2	1
	0	0	0	1	1	0
	0	1	0	0	2	0
	0	2	0	0	2	0
	0	4	5	0	0	0
	2	1	0	0	0	0
	4	0	0	0	0	0
	1	1	0	1	1	1
	0	3	0	0	6	0
	0	1	0	0	5	0
	3	0	0	0	0	0
	7	1	0	0	0	0
	1	0	1	0	1	0
	0	4	0	0	1	0
	1	1	0	0	0	4
	0	0	0	5	0	1
	0	1	0	2	0	1
	2	0	0	1	2	0
	0	0	0	2	0	0
	0	0	0	2	0	0
	0	0	0	0	0	1
	0	1	0	0	0	0
	0	0	0	0	0	4
	0	0	0	1	0	0
	0	0	0	6	0	0
	2	0	0	5	1	1
	1	3	8	0	2	2
	0	1	0	0	1	0
	5	0	1	1	0	0
	0	0	0	1	0	0
	0	0	0	0	0	0
	0	0	0	0	1	2
	0	0	0	0	0	0
	1	0	0	2	0	0
	0	1	0	0	3	0
	1	0	0	0	2	0
	0	0	0	0	0	0
	0	1	2	0	0	0
	0	4	5	0	1	0
	0	0	0	0	1	0
	0	0	2	0	0	0
	0	0	0	1	0	0
	0	2	0	2	0	4
	1	0	1	1	0	0
	0	1	0	0	0	0
	0	0	1	0	2	0
	1	0	0	0	0	0
	0	1	0	1	1	6
	0	1	1	0	0	1
	0	0	0	0	0	0
	1	1	0	3	0	0
	1	1	5	2	0	1
	0	1	0	0	0	0
	0	0	0	0	0	1
	0	1	0	1	0	0
	0	4	0	1	1	0
	0	0	0	0	0	0
	0	0	0	0	0	0
	0	1	0	0	0	0
	1	1	3	0	0	0
	0	0	0	0	0	0
	0	0	0	2	0	0
	0	0	0	0	0	0
	0	1	0	1	1	0
	0	0	6	0	0	0
	0	0	0	0	1	0
	2	0	1	0	0	3
	0	1	0	0	1	0
	1	0	0	0	0	3
	4	0	1	0	0	0
	0	0	0	0	0	0
	1	0	1	1	0	0
	1	0	1	0	0	2
	0	0	0	0	1	1
	0	1	0	0	1	0
	1	1	2	0	0	0
	0	1	0	0	0	0
	0	0	0	0	0	1
	1	1	1	0	0	0
	0	9	3	1	5	0
	0	0	0	0	3	0
	4	1	0	1	1	0
	0	1	1	0	0	0
	1	0	0	1	0	0
	0	0	0	0	0	0
	0	0	3	0	0	0
	3	0	0	0	1	1
	0	1	2	0	3	0
	1	0	0	0	3	0
	5	2	0	1	0	0
	1	1	1	1	0	1
	1	0	0	0	3	3
	1	0	0	0	0	1
	3	0	3	0	0	6
	1	0	1	0	0	0
	0	5	0	5	1	0
	0	0	0	3	1	0
	0	0	1	1	1	2
	0	2	2	0	1	1
	1	0	0	0	0	0
	0	0	1	0	0	0
	0	0	0	0	0	0
	0	2	0	1	0	0
	0	0	0	3	2	1
	0	0	0	3	0	4
	0	0	2	0	0	0
	0	1	1	0	0	0
	1	0	1	3	0	0
	0	0	0	0	0	2
	0	0	2	0	0	1
	0	0	2	0	1	0
	0	0	0	1	0	0
	0	0	0	1	1	0
	0	0	1	1	2	0
	0	0	0	1	0	0
	0	0	0	0	0	4
	0	1	0	0	2	0
	0	0	1	0	0	0
	0	0	2	0	0	0
	0	0	0	2	1	0
	1	1	0	0	0	0
	1	0	0	0	0	0
	2	4	1	0	0	0
	0	0	3	0	0	0
	0	0	1	0	2	0
	1	0	5	0	0	0
	0	0	1	1	0	0
	0	3	2	0	0	0
	0	0	3	1	0	0
	0	3	2	2	0	0
	0	1	0	0	2	0
	0	0	2	0	0	0
	0	0	0	2	0	3
	0	1	0	0	0	0
	0	1	2	0	2	0
	0	0	1	1	0	0
	0	0	2	0	0	2
	2	1	0	0	2	0
	0	0	1	0	0	0
	0	0	0	0	0	0
	3	1	0	2	2	0
	0	2	1	0	0	2
	0	1	0	0	0	2
	0	3	0	0	0	0
	0	0	1	0	0	0
	0	2	0	0	2	0
	0	4	0	2	0	0
	0	1	0	0	0	0
	1	1	0	0	0	0
	0	1	0	0	0	1
	2	0	0	2	0	2
	1	2	0	0	0	0
	0	2	0	0	3	0
	2	0	0	2	1	2
	0	1	0	0	0	0
	0	0	0	0	1	0
	0	1	0	2	1	0
	0	0	0	0	2	0
	0	3	0	0	0	0
	0	0	0	0	0	2
	0	0	0	0	1	0
	0	0	0	2	0	0
	0	0	0	0	0	0
	0	0	1	0	3	5
	0	1	0	0	0	0
	0	0	0	0	1	0
	0	1	0	0	0	0
	3	2	0	0	0	0
	0	0	0	3	12	0
	6	1	0	1	0	0
	3	0	0	0	1	0
	1	0	0	1	0	0
	5	1	0	1	0	0
	3	0	0	2	0	1
	0	0	0	0	1	0
	0	0	0	0	0	0
	1	0	0	1	0	1
	1	0	0	0	0	0
	0	1	1	0	0	0
	2	0	0	3	3	1
	0	0	0	0	0	0
	0	2	0	1	1	0
	0	0	0	0	0	0
	1	0	0	0	0	0
	0	0	0	12	0	0
	0	0	2	0	0	2
	0	0	1	1	0	1
	0	0	1	0	0	0
	0	0	0	0	0	0
	0	0	3	0	0	1
	1	0	0	1	3	1
	0	1	1	0	0	2
	0	1	0	0	0	0
	1	0	0	0	0	3
	0	0	0	0	0	1
	0	1	0	3	7	0
	0	1	0	0	0	1
	0	1	0	1	3	0
	0	2	0	0	0	0
	0	0	0	0	0	0
	1	0	0	0	1	1
	0	2	0	0	0	0
	1	1	0	0	0	0
	0	2	0	0	0	0
	4	2	0	0	1	0
	1	0	0	0	0	4
	2	0	0	3	0	1
	0	0	0	0	0	0
	0	0	0	0	0	0
	4	1	0	0	0	0
	1	0	3	0	0	1
	2	0	0	7	0	2
	2	0	0	0	0	0
	0	1	0	3	1	2
	1	0	0	0	1	0
	0	0	0	0	0	0
	0	0	0	1	1	0
	0	0	2	0	0	1
	0	1	0	0	0	1
	0	0	0	0	0	0
	0	1	0	1	0	1
	0	0	0	0	0	0
	0	0	0	0	3	0
	0	0	0	0	4	0
	0	0	0	0	0	0
	0	1	0	0	1	1
	0	0	1	0	0	0
	2	2	0	0	0	0
	1	4	0	0	2	3
	0	0	0	1	0	0
	0	2	0	1	0	1
	1	0	0	0	2	1
	1	2	0	1	3	0
	1	0	0	0	1	2
	0	0	0	0	0	0
	0	3	1	0	0	2
	0	0	0	0	1	0
	0	0	0	0	0	0
	0	0	3	3	0	0
	0	1	0	4	1	1
	0	0	1	0	0	2
	0	0	0	1	1	1
	0	0	0	0	1	0
	0	0	0	0	2	0
	0	0	1	2	0	0
	0	0	0	0	1	0
	0	0	4	0	2	0
	0	0	1	2	2	0
	0	0	4	3	2	1
	0	3	0	1	0	0
	0	1	1	0	0	0
	0	1	3	0	1	0
	0	0	0	1	1	0
	2	0	0	0	3	0
	0	0	1	0	0	0
	0	1	1	1	0	0
	1	0	0	0	0	1
	0	0	3	1	0	0
	0	0	0	1	1	0
	0	0	1	2	0	0
	0	0	1	0	1	0
	0	2	2	1	1	0
	0	0	0	2	0	0
	1	0	0	2	0	0
	0	0	2	2	0	0
	0	2	0	0	0	0
	0	0	0	0	0	0
	0	0	0	1	0	0
	1	0	0	1	0	3
	0	0	0	3	0	1
	1	1	0	0	0	0
	0	1	2	0	0	1
	2	1	0	0	0	2
	0	3	0	0	0	0
	0	2	0	1	0	3
	1	2	0	0	0	1
	1	0	0	1	0	6
	2	0	0	1	0	1
	1	0	0	0	0	0
	2	3	0	0	0	2
	0	1	0	0	0	0
	0	4	0	0	0	6
	0	0	0	0	0	0
	1	0	0	0	0	2
	0	1	0	0	1	2
	1	0	0	0	0	0
	0	2	0	0	1	0
	0	1	0	0	0	0
	0	2	0	0	1	0
	1	0	0	0	0	0
	1	0	1	0	1	2
	0	0	2	0	0	0
	0	1	0	0	0	0
	0	0	2	0	0	0
	1	0	0	0	0	0
	0	0	0	0	0	1
	0	2	0	0	0	0
	0	0	1	0	0	0
	3	0	1	0	0	0
	1	0	4	0	0	1
	1	0	0	1	0	1
	0	0	0	0	1	1
	0	3	0	1	0	1
	1	0	0	0	0	0
	0	0	0	1	0	1
	0	1	3	0	0	0
	0	0	3	1	0	0
	0	0	7	0	0	0
	0	0	2	0	1	0
	1	1	0	0	0	0
	1	0	0	0	0	2
	0	1	0	0	0	0
	0	0	0	0	0	0
	0	3	1	0	1	0
	1	0	1	0	0	0
	0	0	0	0	1	0
	0	2	0	0	0	0
	1	0	3	1	0	1
	0	0	0	0	0	0
	0	1	2	0	3	0
	0	0	1	0	2	0
	0	1	0	0	1	1
	0	2	1	0	3	0
	0	0	1	0	2	1
	0	0	1	1	1	0
	1	0	1	0	0	0
	0	0	0	0	0	0
	0	0	1	0	0	0
	1	0	0	0	0	0
	1	0	0	1	4	0
	0	0	0	0	0	0
	0	0	0	1	0	0
	0	0	0	0	0	0
	1	1	0	0	0	0
	0	0	0	0	0	0
	0	0	0	3	0	0
	0	0	1	2	0	0
	0	0	0	1	0	0
	1	0	3	3	0	0
	0	0	0	2	0	3
	1	0	0	1	2	1
	0	5	0	0	0	0
	1	0	0	0	1	0
	0	0	0	0	0	0
	0	0	0	0	0	9
	0	0	0	4	0	0
	0	0	1	0	0	0
	0	0	0	0	1	0
	0	0	6	0	1	0
	2	1	0	0	0	0
	0	0	0	0	3	0
	1	1	0	0	0	0
	1	0	0	0	0	0
	0	1	0	0	0	1
	0	0	0	0	1	0
	1	2	0	0	0	0
	2	0	2	2	0	0
	0	3	1	0	0	1
	1	0	0	1	0	0
	0	2	0	0	1	0
	0	0	0	0	0	0
	0	3	3	0	0	1
	0	0	0	0	5	1
	1	0	1	1	3	2
	0	0	0	1	0	0
	1	0	1	0	0	0
	1	0	0	3	1	0
	0	1	0	0	1	1
	6	0	0	0	0	0
	2	0	1	0	0	0
	0	0	0	1	0	0
	2	0	0	0	7	1
	0	0	0	0	1	1
	2	0	0	0	1	2
	1	1	0	0	0	0
	0	1	0	1	0	0
	1	0	0	0	0	1
	0	1	0	0	1	0
	1	0	0	5	1	0
	3	0	0	3	2	0
	0	0	0	0	0	0
	0	0	0	0	1	0
	1	0	1	1	5	0
	2	0	0	1	0	0
	2	0	0	0	0	1
	1	0	1	0	0	0
	0	0	3	0	4	1
	0	0	0	7	1	1
	0	0	0	1	3	1
	0	0	0	1	0	1
	0	0	0	0	0	0
	0	2	5	0	3	1
	0	3	0	0	0	0
	0	1	0	1	3	0
	0	0	0	1	1	2
	1	0	3	2	0	0
	0	0	0	0	0	1
	3	0	0	1	1	1
	0	0	0	5	1	0
	0	0	0	0	0	1
	0	0	0	0	0	1
	0	0	3	0	0	2
	0	2	0	4	0	1
	0	1	0	1	1	0
	0	0	1	3	2	0
	0	0	1	0	0	0
	0	1	0	0	1	0
	0	1	0	3	2	0
	0	2	0	0	0	2
	0	0	0	3	0	0
	0	0	1	1	2	0
	1	0	2	0	2	0
	0	0	0	0	1	1
	1	0	0	1	0	1
	0	0	0	1	3	0
	1	2	0	0	0	0
	0	0	0	0	0	2
	0	0	0	0	0	0
	0	0	0	0	1	0
	0	0	0	1	0	0
	0	3	0	2	0	0
	0	0	0	0	0	1
	1	0	0	1	0	0
	0	1	0	2	0	0
	0	0	0	0	1	0
	1	0	0	0	1	1
	1	0	3	2	2	1
	1	2	3	2	0	0
	0	2	0	1	0	0
	0	0		0	0	1
	0	0		3	1	2
	0	0		0	1	0
	0	0		0	1	0
	0	0		0	0	0
	2	1		1	0	0
	0	0		0	0	0
	0	0		0	1	1
	0	0		0	0	2
	0	0		0	0	0
	0	0		0	0	0
	1	4		1	1	0
	0	0		1	0	0
	0	0		2	0	2
	0	3		0	1	1
	0	0		0	0	1
	0	0		0	2	0
	2	0		1	0	2
	0	0		1	0	0
	0	0		1	3	0
	0	0		0	2	0
	0	0		0	1	0
	0	1		0	0	0
	0	0		1	4	2
	0	0		0	0	2
	0	0		0	0	0
	0	0		0	0	0
	0	2		1	4	1
	0	0		0	1	0
	0	1		0	0	0
	0	0		1	0	1
	0	0		0	0	0
	0	1		2	0	0
	0	0		0	0	0
	0	0		0	0	1
	0	3		3	0	1
	0	1		2	0	0
	2	0		1	1	0
	0	0		0	0	2
	3	1		4	0	0
	1	0		0	0	0
	0	0		0	0	3
	0	0		0	1	1
	2	0		4	0	0
	2	1		1	1	4
	0	2		0	0	0
	0	1		0	0	0
	0	1		0	0	6
	0	0		0	1	0
	1	1		0	1	0
	0	5		0	0	0
	0	0		0	1	0
	1	3		0	2	0
	0	2		1	0	3
	0	0		0	0	0
	0	1		0	1	0
	1	0		0	0	1
	0	0		0	0	0
	0	3		1	0	0
	1	0		0	0	0
	0	0		1	0	7
	0	0		0	3	6
	2	0		0	0	0
	0	0		0	3	0
	0	0		1	0	1
	0	1		1	0	0
	0	1		0	0	0
	0	0		1	0	0
	1	0		2	1	0
	0	5		0	0	0
	1	0		0	0	0
	0	0		1	0	0
	0	0		0	0	4
	0	0		0	0	3
	1	0		0	1	0
	0	0		0	1	2
	1	0		0	0	0
	2	0		3	1	0
	4	0		0	0	1
	6	0		3	0	0
	4	0		0	4	0
	0	2		0	0	0
	1	1		0	1	2
	0	0		0	0	1
	2	0		1	0	2
	1	0		0	0	2
	0	0		0	3	0
	0	1		0	2	1
	0	0		0	0	1
	0	0		0	1	2
	0	0		1	0	0
	0	1		1	1	0
	0	0		0	1	0
	0	0		1	0	0
	0	0		0	1	1
	0	1		0	4	0
	0	4		4	3	0
	5	1		0	1	0
	1	3		1	0	0
	0	0		0	0	2
	0	1		0	1	0
	0	0		0	0	0
	0	0		3	3	0
	0	1		2	0	0
	0	0		0	0	0
	0	0		1	0	0
	0	1		0	2	0
	0	0		1	0	1
	0	0		1	0	0
	0	0		0	2	0
	0	0		1	0	0
	0	0		4	0	0
	1	1		3	2	0
	0	0		1	0	0
	0	0		0	0	0
	0	0		0	0	0
	0	0		1	1	2
	1	0		0	2	0
	2	0		3	0	0
	0	0		0	1	0
	4	0		0	3	2
	0	1		0	0	0
	0	0		2	4	0
	1	0		0	1	1
	0	0		0	1	1
	0	0		2	0	1
	2	1		0	1	1
	3	0		0	0	0
	2	0		2	0	0
	3	0		0	1	1
	0	0		0	2	0
	0	2		0	0	0
	0	1		1	2	0
	0	1		2	0	0
	2	0		0	2	0
	0	0		1	4	0
	0	1		3		0
	0	3		0		0
	0	0		4		0
	0	0		1		2
	0	0		1		0
	1	0		0		0
	1	3		1		0
	0	0		0		0
	0	0		0		0
	0	0		1		0
	0	0		2		0
	2	0		0		1
	4	0		2		2
	0	0		0		1
	1	0		2		0
	0	0		4		0
	0	1				5
	0	0				0
	0	0				0
	0	1				1
	0	1				0
	0	1				1
	0	0				2
	2	0				2
	0	1				0
	2	0				0
	0	0				0
	0	1				0
	0	0				0
	0	2				0
	1	0				0
	0	0				0
	0	7				1
	0	0				0
	0	0				0
	0	0				2
	4	1				0
	4	0				0
	1	1				0
	0	1				0
	0	0				0
	1	0				1
	0	0				0
	0	0				0
	1	5				2
	0	0				0
	0	0				0
	0	2				0
	0	0				0
	0	0				0
	1	0				0
	0	2				0
	2	0				2
	0	1				0
	0	0				0
	0	0				2
	0	0				2
	0	0				0
	0	0				0
	3	0				0
	1	0				0
	0	0				0
	0	0				0
	1	0				0
	1	0				0
	0	0				0
	0	0				0
	0	0				0
	0	0				0
	1	0				2
	0	0				0
	1	0				0
	1	0				1
	0	1				0
	5	3				0
	0	0				0
	1	6				0
	0	1				0
	1	0				0
	0	0				0
	0	2				0
	1	1				0
	0	0				0
	0	0				0
	0	0				1
	0	0				0
	0	0				0
	5	0				0
	1	2				1
	0	0				0
	0	0				3
	0	2				1
	0	0				0
	0	0				0
	0	0				1
	3	0				0
	0	0				0
	0	0				2
	1	1				0
	2	1				0
	2	0				0
	1	1				0
	0	0				0
	1	0				0
	0	0				0
	0	0				0
	0	0				0
	2	5				0
	0	1				0
	0	0				0
	1	0				0
	0	0				0
	0	0				0
	0	0				1
	1	0				0
	0	0				0
	0	0				1
	0	0				4
	0	0				0
	0	3				0
	0	2				0
	0	1				1
	0	1				2
	0	1				0
	0	0				0
	1	3				0
	0	0				0
[truncated: 761 more rows]

## Sheet: Supp Fig4a
	CTRL				ΔALPK1				ΔTIFA
	UTR	Hp WT	α-ADP-hept	β-ADP-hept	UTR	Hp WT	α-ADP-hept	β-ADP-hept	UTR	Hp WT	α-ADP-hept	β-ADP-hept
	1.13736	1.03721	0.681774	0.625658	1.06449	1.08884	0.763446	0.892082	1.09764	0.794785	1.14659	0.779763
	1.33618	0.796339	0.926961	0.276698	0.626348	0.647155	0.731675	0.638435	0.785892	0.977984	0.971423	0.885003
	1.13494	0.535267	0.488042	0.358024	0.916515	0.804368	1.0872	0.682292	0.842009	0.904601	1.24044	0.796339
	1.06475	0.425537	1.2015	0.521022	0.633946	0.645255	0.60442	0.482862	0.647327	0.930587	0.639989	0.845203
	0.973236	0.541828	1.01355	0.401536	0.88578	0.478114	0.631183	0.517827	1.08607	0.725977	0.675817	0.860571
	0.63101	0.50859	0.587757	0.288181	0.918155	0.529137	0.670551	0.538116	0.711214	1.16326	0.591211	0.883794
	1.1358	0.562721	0.730639	0.328153	1.09022	0.754035	0.929465	0.682292	1.10852	0.724078	0.919277	0.697832
	1.17569	0.730639	0.662695	0.759647		0.756366	0.742208	0.616679	1.26996	0.825951	0.654061	0.923249
	1.26435	0.777604	0.81585	0.161616	0.747992	1.03833		1.01796	1.17819	1.05586	0.739445	0.88155
	1.28904	0.552879	1.09471	0.623327	0.588103	0.638694	0.893032	0.661486	0.848311	0.94371	0.81421	0.790382
	0.579038	0.494604	1.05076	0.745316	0.655615	0.875679	1.28093	0.591211	1.0227	0.892946	0.917551	0.78572
	0.771388	0.865492	0.622463	0.458689	0.751532	0.749373	0.843218	0.600017	0.987222	1.01701	1.05525	0.982991
	1.11137	0.33152	0.487006	0.671846	0.701027	0.726409	0.655874	0.934904	0.763877	0.949235	0.849952	0.840455
	0.895967	0.329362	0.630406	0.624708	0.745057	0.719675	0.765	0.990243	0.666493	0.820167	0.948113	0.939479
	1.29845	0.35388	0.736337	0.307174	1.06302	1.33981	0.765172	0.644478	0.605715	0.820339	0.641025	0.753776
	0.914356	0.406803	0.652766	0.363636	0.615125	0.650435	0.658723	1.03911	0.991711	0.962358	0.941724	0.758611
		0.547699	0.895708	0.459293	0.696883	1.1282	1.06596	0.610981	0.826642	0.819562	0.834412	0.808253
	1.18389	0.259777	1.11845	0.713718	0.977984	1.0619	0.655011	0.83303	0.948803	0.886212	1.1598	0.923421
	1.20141	0.49046	1.28024	0.610808	0.794698	1.18432	0.734869	0.616161	1.34119	0.916256	0.753172	0.853491
	1.048	0.389277	0.981178	0.424069	0.725286	0.806612	0.688077	1.35802	1.16032	1.10912	0.707502	0.882586
	1.02245	0.527324	0.68635	0.330225	0.786324	0.830958	0.828886	0.759647	0.837433	0.822584	0.954588	0.913493
	0.812397	0.638608	0.786238	0.32211	0.576361	0.8408	1.00509	0.75464	1.06009	0.71838	1.11439	0.835966
	0.983423	0.56557	0.820771	0.610377	0.844167	0.720193	0.841405	0.764741	0.695847	0.857722	0.750582	0.657083
	0.916256	0.492963	0.841491	0.424156	1.10084	0.573426	0.694465	0.958904	0.86342	0.908572	0.956055	1.17405
	0.869031	0.321678	0.855995	0.354053	0.770525	0.632046	0.485539	0.654234	0.725632	1.17292	1.03488	0.80454
	0.996028	0.330225	0.735301	0.476905	0.939393	1.12665	0.91781	0.903306	0.969437	0.991711	0.528274	0.837002
	1.2091	0.322023	0.80549	0.367866	0.530432	0.893723	0.69412	0.868341	0.642147	0.859535	0.598204	0.944314
	0.893032	0.322282	0.837692	0.258827	1.16636	0.518604	0.787705	0.682983	0.668824	1.19839	0.679184	0.952343
	0.946041	0.409393	0.74428	0.532504	1.16904	0.738323	0.673141	0.62678	0.691357	0.957696	0.868427	1.03505
	1.09333	0.466718	0.817404	0.357247	0.749805	0.541224	0.806181	0.638435	1.10964	1.00682	0.733229	1.01899
	1.05085	0.814641	0.548476	0.136493	0.988689	0.924026	0.603815	0.738495	0.642234	0.801605	0.476387	0.93335
	0.820167	0.227488	1.02426	0.538375	1.15393	0.700681	0.679702	0.458689	0.750237	1.10222	0.987999	0.885348
		0.790036	0.987049	0.220323	0.930673	0.858671	0.774583	0.732107	1.08892	1.0575	0.740567	1.07804
	1.02478	0.558318	0.970041	0.640593	1.28922	0.593887	0.591038	0.673832	0.831045	1.03082	0.575412	0.866269
	0.667357	0.280152	0.642579	0.242338	0.644824	1.06613	0.848311	0.649658	1.18095	0.716653	0.877924	0.989294
	0.738409	0.421652	1.07485	0.790641	0.804281	0.768712	0.837088	0.770525	1.16317	0.994128	0.752222	1.14374
	0.731502	0.46361	0.522317	0.754726	1.0215	1.21324	0.761201	0.78831	1.07433	0.903651	0.63619	1.16067
	0.829318	0.416127	0.742294	0.248813	0.698523	0.69248	0.812828	0.613139	0.818008	0.984545	0.713631	0.988344
	0.700854	0.519468	0.825778	0.546404	1.14823	0.632046		0.581541	0.780367	0.730207	0.403177	0.891046
	0.88932	0.346369	0.691789	0.592333	0.655874	0.758007	0.680997	0.747647		0.729171	0.685487	0.91263
	0.77087	0.313131	1.08452	0.528533	0.41794	1.03332	0.671069	1.01476	1.21506	1.05637	0.60442	1.0347
	0.897262	0.309246	0.72166	0.589052	0.429163	0.50859	0.74851	1.1516	1.8964	0.850038	0.796598	1.19969
	0.89778	0.31762	0.843822	0.674263	0.633428	1.03177	0.818181	1.17983	0.657169	1.02581	0.976775	0.859707
	0.886557	0.366658	0.906586	0.346542	0.888197	0.570491	0.93145	0.49987	0.648622	0.947681	0.9185	0.947422
	0.719329	0.208063	1.24786	0.303289	0.813519	0.725977	0.852196	0.615643	0.695847	1.02201	0.794353	1.05387
	0.747474	0.242769	1.03289	0.449279	0.778727	0.937753	0.784856	0.964257	0.651903	0.607441	0.825088	0.945695
	0.667011	0.265389	0.928688	0.557368	0.680652	0.77346	0.635068	0.597772	0.840455	0.956487	0.843477	0.948026
	0.887248	0.252957	0.683846	0.246827	0.860571	0.791936	0.740567	0.600707	0.666234	0.619442	0.868686	1.17413
	0.750496	0.312181	0.640507	0.632046	0.950703	1.02728	0.728999	1.27955	0.701458	0.745402
	0.848311	0.348182	0.683846	0.321851	1.05361	0.685573	0.814987	1.05413	0.643615	0.83493	0.855218	0.773374
	0.794957	0.295692	1.08193	0.399033	0.640593	0.975653	1.10256	0.50859	0.722524	0.64327	0.653284	1.15756
	0.786238	0.252352	1.22498	0.268238	0.889061	1.19347	0.92558	0.61996	0.77346	0.71484	0.740654	0.927047
	0.890528	0.544763	0.657946	0.476128	0.918932	0.902874	0.820167	0.750496	0.704566	0.537943	1.09635	0.960804
	1.01735	0.354139	0.764482	0.0891823	1.29379	1.10058	0.790554	0.485366	0.810756	1.25114	1.08685	1.00993
	1.04135	0.294483	1.03479	0.339722	0.624708	1.13105	0.904687	1.08797	0.571786	0.437451	1.19813	0.945264
	0.883363	0.255115	0.78054	0.222136	0.70612	0.587585	0.988517	0.50859	0.643097	1.07787	1.18182	0.891996
	0.906586	0.319779	1.08651	0.25805	0.836484	1.33074	1.18941	0.423379	0.776568	0.738323	0.632046	1.18846
	0.821116	0.42735	0.977121	0.365017	0.889233	0.732366	1.29768	0.833117	1.06743	0.587067	0.964257	0.949149
	0.924889	0.367348	0.677026	0.396184	1.29293	1.0518	0.818354	1.31874	0.73202	0.617456	0.64232	1.26306
	0.666148	0.266079	0.783302	0.185271	0.96512	0.975221	0.735733	0.640766	1.2571	0.639644	0.771388	0.909349
	0.772424	0.177588	0.708279	0.4523	0.817404	0.83821		0.857981	0.818181	1.1137	0.831045	1.18743
	0.854527	0.315635	0.589139	0.470171	1.32643	0.689199	0.587844	0.571268	0.815677	0.610463	1.0853
	1.26383	0.341535	0.533972	0.452905	0.81939	0.773201	0.677112	0.809375	0.960458	0.790468	1.21851	0.934213
	1.14754	0.235431	0.742467	0.253906	0.713113	0.600017	0.826642	0.463265	0.912198		1.24147	0.959595
	0.78736	0.314858	0.590002	0.571268	0.574635	0.710178	0.740567	0.521626	0.739963	0.686695	0.984027
	0.974099	0.257273	0.66045	0.459984	0.548389	0.634895	0.529828	0.585426	0.727876	1.00751	1.02167
	0.661141	0.540015	0.492791	0.571268	0.459293	0.670206	0.901234	0.62324	0.918069	0.837347	0.825951	0.807389
	0.856686	0.277821	0.643701	0.577052	0.684278	1.10049	0.643788	0.742985	0.6336	0.938443	1.26565	1.1137
	0.742553	1.07036	0.854268	0.242338	0.690321	0.892946	1.33765	0.44807	0.699214	0.786756	0.897349	1.06889
	1.13321	0.4662	0.758784	0.388673	0.707415	0.76923	1.14832	0.7909	0.972113	1.09272	0.97643	0.779763
	0.749114	0.505223	1.0474	0.536303	1.19563	0.643097	0.779763	0.679098	0.612276	0.744884	1.03842	1.18786
	0.849175	0.505223	0.758093	0.305361	0.795821	0.497798	0.813001	0.747215	0.971854	1.01105	1.03376	0.84434
	1.2508	0.755589	0.429767	0.260813	0.715099	0.973495	0.908572	0.724596	0.845808	0.9463	0.934386	1.31253
	0.878096	0.574117	0.657256	0.565483		0.571527	0.673055		0.69317	0.745402	0.836397	0.852801
	1.06328	0.621255	0.63291	0.541828	0.958559	0.572822	1.03712	1.0404	0.742898	0.750668	0.847621	0.813605
	0.773288	1.29414	0.493568	0.576534	0.709142	1.151	0.637658	0.661572	1.03937	0.928342	0.712423	0.900629
		0.562116	0.97289	0.268238	0.638521	0.870067	1.06026	0.761633	1.06829	1.06924	0.837951	0.905982
	1.25244	0.750841	0.923335	0.530087	1.11206	0.490891	0.881981	0.548389	1.17474	1.04446	0.994905	0.901665
	1.2116	0.396443	0.606233	0.353449	0.959681	0.899593	0.770957	0.901061	0.603643	1.17715	1.23267	0.895967
	1.37451	0.440127	0.474402	0.462747	1.29785	0.670465	0.76759	0.699041	1.00259	1.19503	0.616679	0.731934
	0.96443	0.365881	0.418803	0.303289		1.04541	1.23172	0.762151	0.782094	0.514288	0.706207	0.963998
	0.811792	0.615988	0.753086	0.367866	1.11163	0.832512	0.705343	0.514978	0.71225	0.907709	1.08547	0.898989
	0.735042	0.315462	0.906586	0.516878		0.717516	1.03833	0.948976	0.724855	1.04386	0.90227	0.995855
	0.931019	0.513511	1.01744	0.323146	0.62255	0.854527	0.520417	0.721401	0.660968		1.20219	1.14625
	1.26547	0.439782	0.753172	0.64327	1.28188	0.646464	0.543209	1.0347	0.893291	0.784597	0.55426	0.995251
	1.09056	0.739877	0.581887	0.258482	1.20107	0.907104	0.547353	0.610808	0.727099	0.803418	0.842009	0.906845
	0.955624	0.459207	0.760856	0.178451	1.22611	0.432875	1.08409	0.673227	0.960113	0.927997	0.812656	0.904514
	1.20435	0.561857	0.883708	0.277821	0.974013	0.598463	1.17482	0.718293	0.763014	0.885435	0.846239	1.03514
	0.893723	0.330657	0.979452	0.263489	1.01234	0.810066	0.723042	0.727876	0.868772	0.844685	0.852887	1.0562
	0.996028	0.340844	0.380471	0.579987	1.04498	0.712164	0.838901	0.716998	0.888629	0.721488	0.82526	0.898903
	1.25503	0.4662	0.858153	0.262108	0.623327	0.575498	1.18018	0.593455	0.847275	0.925148	0.674954
	0.898903	0.357334	0.669947	0.409306	0.779072	0.668652	1.03652	0.673918	1.00078	0.962962	1.08927	0.930414
	0.857981	0.593024	0.929724	0.288267	0.496589	0.799706	0.742639	0.724596	1.08193	0.729344	0.763877	0.825088
	0.698609	0.538202	0.803073	0.471466	1.0303	0.594319	0.661054	0.591383	1.11543	0.788223	0.767158	0.819994
	0.856945	0.364586	0.508676	0.299404	0.849779	0.797202	0.598549	1.1251	1.05102	0.927738	0.59406	1.07226
		0.340844	0.605801	0.230165	0.585426	0.51023	0.754208	0.728049	1.33532	0.777518	1.33713	0.874902
	0.947681	0.407407	0.531295	0.348959	0.596563	0.719502	1.06725	0.660191	1.21376	1.04334	0.735733	1.03919
	0.63101	0.4523	0.694465	0.147716	0.688249	0.540015	0.910903	0.554001	0.823793	0.868254	1.15902	0.904514
	0.796857	0.440127	0.5439	0.378658	0.691616	0.624535	0.769748	0.514978	1.01122	1.00319	1.16956	1.1238
	0.598894	0.514892	0.826469	0.151429	0.744798	0.60865	0.820167	0.679443	0.674954	0.897608	1.17232	1.00777
		0.571268	0.896226	0.631701	0.654234	0.817663	0.93145	0.654752	0.742985	0.751359	1.28637	0.829318
	0.785979	0.242683	0.623154	0.447725	1.08081	0.790986	0.756798	0.638521	0.603902	0.938098		1.07839
	0.931537	0.259086	1.17413	0.311663	0.731761	0.652076	0.774928	0.752827	0.718466	0.962876	1.15307	1.11474
	0.759733	0.66399	1.36303	0.220409	0.535526	0.581628	1.11456	0.640593	1.26176		1.29923	0.934817
	0.570059	0.615988	1.29008	0.388759	0.941465	0.774496	0.774324	0.70802	0.777432	1.05448		1.26901
	0.704048	0.59829	1.10334	0.233273	0.722955	0.68281	0.85634	1.01131	1.23578	0.967451		1.02219
	0.857204	0.466977	0.812397	0.373737	0.90909	0.483553	0.638521	0.682033	1.07977	0.606664	0.617801	0.839246
	1.14331	0.706207	0.758093	0.432185	0.874298	0.557282	0.679098	0.716653	0.700854	0.978761	0.546663	1.05966
	0.916256	0.644565	1.3645		0.751273	1.10843	0.770352	0.682983	1.27022	1.02193	0.5041	0.976862
	0.789777	0.676249	1.19908		0.833548	0.595182	0.736251	0.802468	1.26539	0.717775	0.833376	1.07494
	0.933609	0.656133	1.18441		0.541224	0.778727	1.03911	0.688767	0.773374	0.730121	1.08849	1.08625
	0.944228	0.755676	0.444444		0.697832	0.548389		0.649313	0.580505	0.724078	0.765086
	0.788482	0.783302	0.973063		0.953811	0.4662		0.627989	0.571268	0.976257
	1.05957	0.424069	0.972372		0.982991	0.9444		0.677717	0.576016	0.967969
	0.769834	0.643356	1.21454		0.575584	0.567642		0.521626	0.755848	0.775878
	0.908572	0.688681	0.78831		0.635068	0.741517		0.861693	0.899766	0.688163
	0.759215	0.368471	0.834757		0.905809	0.196322				0.722955
	0.94699	0.753517	0.865837		0.868859	0.319433		0.921177	1.07735
	0.722955	0.64327	0.872657		0.825951	0.62324		0.603643	1.05033	0.863679
	0.90909	0.557713	0.69507		0.638435	0.831822		0.698005	1.01088	0.672882
	0.874298	0.639557	0.666407		0.510403	0.768798		0.735733	0.826642	0.764309
	0.751273	0.295605	0.628938		0.580937	0.519813		0.641025	0.982732	1.04083
	0.833548	0.714581	0.679961		0.467581	0.432012		0.648795	0.590175	0.973754
	0.541224	0.528533	0.776568			0.692998		0.632046	1.1813
	0.697832	0.442717	0.768798			0.646032		0.643356	1.07675	0.83303
	0.953811	0.806181	1.11543			1.00475		0.638521	0.970905	1.10792
	0.982991	0.657256	1.36156			0.712164			0.811706
	0.575584	0.668738	0.676594			0.643011			0.987567
	0.635068	0.556505	0.654752			0.474574			0.769748
	0.905809	1.02279	0.842872			0.67081			0.813864
	0.868859	0.88414	0.972804			0.905809			1.11638
	0.825951	0.795389	0.711818			0.474143			0.941033
	0.638435		0.621255			0.548389			0.560044
	0.510403	0.772079	0.701458			0.485539			0.778036
	0.580937	0.72166	0.657256			0.67953			1.08702
	0.467581		0.719329			0.603815			0.91263
	0.745661		0.811361			0.904601			0.901579
	0.569368		0.732107			0.682983			0.865492
	0.910817		0.646809			0.638521			0.772338
	0.413364	0.829922	0.792022			0.850642			0.928083
	0.659846	1.0752	0.840973			0.728999			0.858844
	0.740654	0.848829	0.8168			0.626607			0.471466
	0.782094		0.794008			0.881118			0.762237
	0.735733	1.16334	0.919623			0.666234			0.614003
	0.79418	0.985495	0.766813			0.535267			0.935853
	0.767503		1.21851			0.822843			0.863938
	0.63101	1.13822	0.931019			0.799015			0.823706
	1.29301	1.12484	0.729171						0.839246
	1.11853	0.885953	0.747388			0.774151			0.836225
	0.614521	1.0227	0.7391			0.861779			0.869204
	0.639644	0.458603	0.803591			0.587153			1.04394
	0.722783	1.26772	1.20081			0.483639			0.774755
	0.714754	0.923249	1.02141			0.913925			1.07623
	0.846585	1.19347	0.960199			0.77864			0.661141
	0.6734	0.706725	1.31166			0.504877			0.637054
	0.676335	0.895967				0.811706			0.456876
	0.703358	0.546231	0.904773			0.716135			0.196322
	0.792022	0.821462	1.26539			0.91004			0.319433
	0.71743	0.782439	1.23249						0.62324
	0.779072	0.454977				0.482172			0.831822
	0.837433	0.656306							0.768798
	0.599844	0.483639							0.519813
	0.551152	0.446171							0.432012
	0.584045	0.417163							0.692998
	0.595441	0.69412							0.646032
	0.441595	0.534749							1.00475
		0.758093							0.712164
	0.75628	0.572908							0.643011
	0.69412	0.583872							0.474574
	0.803677	0.814641							0.67081
	0.689717	0.836397							0.905809
	0.536821	0.380903							0.474143
	0.496589	1.25624							0.548389
	0.75723	1.05931							0.485539
	0.980747	0.67081							0.67953
	0.468445	0.802555							0.603815
	0.820339	0.675558							0.904601
	1.07071	0.692998							0.682983
	0.987135	0.762669							0.638521
	1.22429	0.628593							0.850642
	0.576361	0.718207							0.728999
	0.727013	0.657342							0.626607
	1.04593	0.328326							0.881118
	0.770525	0.574635							0.666234
	0.381421	0.506172							0.535267
	0.69507	0.487524							0.822843
	0.882845	0.348614							0.799015
	0.535526	0.357075
	0.880773	0.576275							0.774151
	1.08953	0.762064							0.861779
	0.677717	0.712941							0.587153
	0.96512	0.411896							0.483639
	0.863161	0.369507							0.913925
	0.872916	0.545109							0.77864
		0.668652							0.504877
		0.355262							0.811706
		0.214452							0.716135
		0.520245							0.91004
		0.603125
		0.807994							0.482172
		0.487093
		0.391349							1.05448
		0.413364							0.967451
		0.328067							0.606664
		0.239748							0.978761
		0.493568							1.02193
		0.347146							0.717775
		0.277907							0.730121
		0.303116							0.724078
		0.441681							0.976257
		0.523784							0.967969
		0.4921							0.775878
		0.42899							0.688163
		0.479495							0.722955
		0.528101
		0.416558							0.863679
		0.302857							0.672882
		0.443235							0.764309
		0.598549							1.04083
		0.574635							0.973754
		0.757489
		0.479668							0.83303
		0.479495							1.10792

## Sheet: Supp Fig4b
	UTR	Hp WT
	0.884959	0.609398
	0.787522	0.613718
	0.967173	0.374583
	0.837607	0.571412
	0.896538	0.654519
	0.938554	0.41237
	0.949728	0.709826
	0.889486	0.188853
	0.874695	0.596993
	0.514297	0.584532
	0.715944	0.345744
	0.645367	0.474268
	0.843072	0.316817
	0.928784	0.456114
	0.86246	0.435549
	0.927268	0.796705
	0.67317	0.439958
	0.863424	0.637447
	0.909578	0.612115
	0.92659	0.603865
	0.925693	0.435973
	0.767097	0.221935
	0.669066	0.848092
	0.920373	0.576883
	0.620393	0.479672
	0.886098	0.356909
	0.92388	0.143137
	0.994682	0.906577
	0.905462	0.595941
	0.984775	0.481668
	0.692991	0.700588
	0.914929	0.624853
	0.947647	0.211858
	0.863478	0.739022
	0.751334	0.234069
	0.965468	0.268851
	0.822448	0.799941
	0.938852	0.47849
	0.715319	0.592968
	0.823974	0.520321
	0.889466	0.563013
	0.91218	0.769987
	0.879059	0.6
	0.899952	0.883694
	0.9	0.495975
	0.837135	0.765867
	0.837552	0.421048
	0.845147	0.414247
	0.85867	0.715945
	0.889004	0.374358
	0.998401	0.574249
	0.811831	0.37721
	0.838822	0.885072
	0.766894	0.615407
	0.898911	0.548851
	0.894996	0.21197
	0.833098	0.781282
	0.898937	0.375458
	0.78882	0.482174
	0.919745	0.493746
	0.813178	0.534816
	0.826856	0.416125
	0.990083	0.680295
	0.943653	0.371284
	0.980401	0.489592
	0.978103	0.836697
	0.95334	0.439906
	0.890142	0.284669
	0.741498	0.176071
	0.996478	0.551629
	0.887718	0.302173
	0.940022	0.497019
	0.919229	0.493699
	0.867377	0.626283
	0.940107	0.755188
	0.817741	0.446633
	0.986334	0.6062
	0.941916	0.791205
	0.899775	0.586686
	0.866662	0.563779
	0.891007	0.728797
	0.869044	0.829016
	0.867665	0.623503
	0.89229	0.621812
	0.80375	0.404282
	0.862069	0.355801
	0.76398	0.138868
	0.852586	0.364903
	0.859959	0.731205
	0.846177	0.723684
	0.939477	0.511313
	0.917433	0.769059
	0.734383	0.829845
	0.640364	0.648629
	0.995027	0.432721
	0.813336	0.340318
	0.93893	0.71078
	0.977212	0.689504
	0.818689	0.921893
	0.993662	0.595137
		0.723617
		0.953193
		0.452706
		0.655244
		0.688738
		0.78983
		0.592977
		0.492132
		0.903737
		0.670839
		0.360364
		0.721724
		0.737497
		0.370414
		0.788633
		0.254074
		0.304369
		0.775035
		0.605163
		0.864815
		0.297676
		0.862146
		0.384478
		0.804978
		0.307954
		0.462851
		0.516914
		0.739722
		0.579757
		0.593531
		0.711663
		0.801943
		0.561351

[truncated: 11 more sheets: Supp Fig4c, Supp Fig4d, Supp Fig5a, Supp Fig5c, Supp Fig5e, Supp Fig5f, Supp Fig5g, Supp Fig6b, Supp Fig6c, Supp Fig6d, Supp Fig6f]
