# Supplementary material for: The ALPK1/TIFA/NF-κB axis links a bacterial carcinogen to R-loop-induced replication stress
Source: Nat Commun. 2020 Oct 9;11:5117. doi: 10.1038/s41467-020-18857-z (PMC7547021; doi:10.1038/s41467-020-18857-z)
Supplement: Supplementary file 16 — Supplementary Data 13 [file 41467_2020_18857_MOESM16_ESM.xlsx]

## Sheet: Tabelle1
Gene	Mutated_in_HP_positive	HP_positive_total	Mutated_in_HP_negative	HP_negative_total	Fisher_pvalue
ABCA8	7	114	2	153	0.0403289
ABTB2	7	114	2	153	0.0403289
ADAMTS7	0	114	8	153	0.0116853
ADCY3	2	114	11	153	0.0468264
AFF2	3	114	15	153	0.0251844
ALAD	4	114	0	153	0.0322316
ALG1	0	114	7	153	0.0214293
ALG10	9	114	2	153	0.010512
ANKFN1	4	114	0	153	0.0322316
ANO8	7	114	0	153	0.00232074
AP2M1	5	114	0	153	0.0134809
ATP8B1	1	114	9	153	0.0473314
AVIL	6	114	0	153	0.00560846
AXL	2	114	11	153	0.0468264
BCL11B	0	114	6	153	0.0395359
BICD1	1	114	10	153	0.026872
BIRC2	4	114	0	153	0.0322316
BIRC8	0	114	6	153	0.0395359
BLOC1S5-TXNDC5	4	114	0	153	0.0322316
BSPRY	4	114	0	153	0.0322316
CA2	0	114	6	153	0.0395359
CAPN5	0	114	6	153	0.0395359
CCDC62	6	114	0	153	0.00560846
CCDC66	6	114	1	153	0.0444433
CCNB3	2	114	13	153	0.0283405
CCT7	4	114	0	153	0.0322316
CD180	4	114	0	153	0.0322316
CDC42EP4	4	114	0	153	0.0322316
CDKN2A	1	114	9	153	0.0473314
CEACAM8	0	114	6	153	0.0395359
CEP104	4	114	0	153	0.0322316
CHD8	10	114	4	153	0.048224
CLPB	0	114	6	153	0.0395359
CLPTM1	0	114	6	153	0.0395359
CLPTM1L	4	114	0	153	0.0322316
CLUH	9	114	1	153	0.00247709
CLVS2	4	114	0	153	0.0322316
CNBD2	6	114	1	153	0.0444433
COL14A1	12	114	5	153	0.0216184
COPS2	0	114	6	153	0.0395359
CPS1	9	114	3	153	0.0329934
CPT2	4	114	0	153	0.0322316
CROT	1	114	10	153	0.026872
CYGB	4	114	0	153	0.0322316
CYLD	1	114	11	153	0.015203
DDX19B	5	114	0	153	0.0134809
DLX3	0	114	6	153	0.0395359
DLX6	4	114	0	153	0.0322316
DNAJC14	4	114	0	153	0.0322316
DRD3	4	114	0	153	0.0322316
EDAR	0	114	7	153	0.0214293
EEF2	0	114	6	153	0.0395359
EIF4G3	1	114	9	153	0.0473314
ELFN2	1	114	9	153	0.0473314
EPHA1	0	114	8	153	0.0116853
EPM2AIP1	4	114	0	153	0.0322316
ESF1	8	114	2	153	0.0207877
EXOC1	8	114	2	153	0.0207877
EXT2	4	114	0	153	0.0322316
EYA4	11	114	4	153	0.0162966
FAM196A	7	114	2	153	0.0403289
FAM90A1	0	114	7	153	0.0214293
FAP	0	114	6	153	0.0395359
FBXW11	7	114	2	153	0.0403289
FEM1A	4	114	0	153	0.0322316
FOXD4L1	0	114	6	153	0.0395359
FOXE1	0	114	6	153	0.0395359
FRMD7	4	114	0	153	0.0322316
FUNDC2	6	114	0	153	0.00560846
GALNT14	0	114	8	153	0.0116853
GALNT5	1	114	9	153	0.0473314
GAS6	7	114	0	153	0.00232074
GPC5	9	114	2	153	0.010512
GPR139	0	114	8	153	0.0116853
GPR151	4	114	0	153	0.0322316
GPR153	4	114	0	153	0.0322316
GSX1	4	114	0	153	0.0322316
GTF2H4	0	114	6	153	0.0395359
HRG	5	114	0	153	0.0134809
HTRA1	6	114	1	153	0.0444433
IGFLR1	4	114	0	153	0.0322316
IL17RC	0	114	6	153	0.0395359
INSR	7	114	2	153	0.0403289
IRF2	8	114	1	153	0.00546863
IVL	5	114	0	153	0.0134809
JPH1	1	114	9	153	0.0473314
KCNC4	0	114	7	153	0.0214293
KCND2	2	114	11	153	0.0468264
KCNJ2	4	114	0	153	0.0322316
KCNJ8	4	114	0	153	0.0322316
KIF4A	5	114	0	153	0.0134809
KLHL25	5	114	0	153	0.0134809
KRT25	4	114	0	153	0.0322316
KRT27	6	114	1	153	0.0444433
KRTAP10-4	0	114	7	153	0.0214293
LRRC14	5	114	0	153	0.0134809
LRRC14B	4	114	0	153	0.0322316
LRRC8C	0	114	6	153	0.0395359
LSM14B	5	114	0	153	0.0134809
LTBP1	1	114	9	153	0.0473314
MAP9	0	114	6	153	0.0395359
MCCC1	4	114	0	153	0.0322316
MDGA1	2	114	12	153	0.0285405
MED14	0	114	8	153	0.0116853
MEPCE	5	114	0	153	0.0134809
MINA	5	114	0	153	0.0134809
MKNK2	0	114	7	153	0.0214293
MLLT10	0	114	7	153	0.0214293
MMP17	0	114	6	153	0.0395359
MPPED1	4	114	0	153	0.0322316
MS4A8	4	114	0	153	0.0322316
MUC16	45	114	37	153	0.0105929
MYH2	13	114	6	153	0.0282628
MYOM3	7	114	2	153	0.0403289
MYT1	10	114	4	153	0.048224
NCR2	4	114	0	153	0.0322316
NLN	4	114	0	153	0.0322316
NPNT	4	114	0	153	0.0322316
NPTN	0	114	6	153	0.0395359
NUP153	8	114	2	153	0.0207877
NYAP1	0	114	8	153	0.0116853
ODF2	5	114	0	153	0.0134809
OGDHL	1	114	10	153	0.026872
OR10J5	4	114	0	153	0.0322316
OR2T33	4	114	0	153	0.0322316
OR4C3	4	114	0	153	0.0322316
OR4X1	4	114	0	153	0.0322316
OR8H3	8	114	2	153	0.0207877
OR8J1	5	114	0	153	0.0134809
ORAOV1	4	114	0	153	0.0322316
OSBPL2	4	114	0	153	0.0322316
PCDH10	9	114	27	153	0.0287128
PCDHA12	3	114	14	153	0.0409541
PCDHGB5	0	114	10	153	0.00582998
PDE10A	0	114	7	153	0.0214293
PDZD3	4	114	0	153	0.0322316
PDZK1	4	114	0	153	0.0322316
PIK3R3	0	114	8	153	0.0116853
PKN2	2	114	11	153	0.0468264
PKP4	7	114	2	153	0.0403289
PLEKHA5	2	114	12	153	0.0285405
PLEKHG4	7	114	2	153	0.0403289
POLG2	4	114	0	153	0.0322316
POTEB3	0	114	6	153	0.0395359
PPP1R13L	0	114	7	153	0.0214293
PRDM11	4	114	0	153	0.0322316
PREX2	20	114	13	153	0.0375296
PRKAG2	4	114	0	153	0.0322316
PRKAR2B	6	114	1	153	0.0444433
PRKCH	4	114	0	153	0.0322316
PRPF40B	9	114	2	153	0.010512
PSMC1	6	114	0	153	0.00560846
PTPN14	0	114	7	153	0.0214293
PUS7L	6	114	0	153	0.00560846
PWWP2B	0	114	6	153	0.0395359
RAB11FIP1	7	114	2	153	0.0403289
RAPH1	5	114	0	153	0.0134809
RB1CC1	1	114	9	153	0.0473314
RBFOX1	7	114	2	153	0.0403289
RBM10	1	114	9	153	0.0473314
RBM26	4	114	0	153	0.0322316
RBM33	1	114	13	153	0.00484856
RBM4	7	114	0	153	0.00232074
RBM7	4	114	0	153	0.0322316
REPS1	4	114	0	153	0.0322316
RET	1	114	10	153	0.026872
RGS22	13	114	6	153	0.0282628
RIBC1	4	114	0	153	0.0322316
RNPEPL1	5	114	0	153	0.0134809
RPE	0	114	6	153	0.0395359
RPL9	4	114	0	153	0.0322316
RXRG	4	114	0	153	0.0322316
SCAPER	6	114	0	153	0.00560846
SCN3A	17	114	10	153	0.0385075
SEC31A	1	114	9	153	0.0473314
SEC63	4	114	0	153	0.0322316
SERPINA10	4	114	0	153	0.0322316
SESTD1	7	114	2	153	0.0403289
SEZ6	0	114	7	153	0.0214293
SIPA1L1	14	114	8	153	0.0443896
SLC20A1	4	114	0	153	0.0322316
SLC22A6	6	114	1	153	0.0444433
SLC27A4	0	114	7	153	0.0214293
SLC35G2	4	114	0	153	0.0322316
SLC39A12	1	114	9	153	0.0473314
SLC5A4	4	114	0	153	0.0322316
SLC6A13	0	114	6	153	0.0395359
SLC8A2	1	114	12	153	0.00858759
SLCO2B1	4	114	0	153	0.0322316
SLFN5	7	114	2	153	0.0403289
SMC4	7	114	2	153	0.0403289
SMEK1	4	114	0	153	0.0322316
SOGA1	0	114	8	153	0.0116853
SPSB3	0	114	6	153	0.0395359
SREBF2	6	114	1	153	0.0444433
SREK1IP1	4	114	0	153	0.0322316
STAT1	6	114	1	153	0.0444433
SYNM	5	114	0	153	0.0134809
TAOK3	6	114	1	153	0.0444433
TAPBP	0	114	6	153	0.0395359
TBC1D1	7	114	0	153	0.00232074
TBC1D9B	1	114	9	153	0.0473314
TCF3	5	114	0	153	0.0134809
TCHH	17	114	9	153	0.0203908
TDO2	0	114	6	153	0.0395359
TELO2	4	114	0	153	0.0322316
TGFBR3	0	114	6	153	0.0395359
TMC2	8	114	2	153	0.0207877
TMEM168	7	114	1	153	0.0226106
TMEM63B	6	114	1	153	0.0444433
TPCN2	4	114	0	153	0.0322316
TRIM29	4	114	0	153	0.0322316
TRIM72	0	114	6	153	0.0395359
TRPM7	9	114	2	153	0.010512
TSPAN11	4	114	0	153	0.0322316
TTC3	10	114	4	153	0.048224
TUBB4A	0	114	6	153	0.0395359
TUBB6	4	114	0	153	0.0322316
UNC5C	9	114	3	153	0.0329934
USP11	5	114	0	153	0.0134809
VPS54	4	114	0	153	0.0322316
WBSCR22	0	114	6	153	0.0395359
ZC3H6	7	114	1	153	0.0226106
ZCCHC2	4	114	0	153	0.0322316
ZCCHC8	4	114	0	153	0.0322316
ZFP37	0	114	7	153	0.0214293
ZNF404	4	114	0	153	0.0322316
ZNF462	5	114	19	153	0.0294073
ZNF584	5	114	0	153	0.0134809
ZNF777	5	114	0	153	0.0134809
ZNF804A	13	114	5	153	0.0122837
ZW10	0	114	6	153	0.0395359
